# Supplementary material for: Patterns of Crystallin Gene Expression in Differentiation State Specific Regions of the Embryonic Chicken Lens
Source: Invest Ophthalmol Vis Sci. 2022 Apr 12;63(4):8. doi: 10.1167/iovs.63.4.8 (PMC9012887; doi:10.1167/iovs.63.4.8)
Supplement: Supplement 6 [file iovs-63-4-8_s006.xlsx]

## Sheet: Sheet1
Table S1A. Number of binding sites for specific transcription factors among Group 1 crystallins. Values are color coded with light orange being 2-5, medium being 6-10, and dark orange being over 10.
Matrix Family	p-value	Total Matches	CRYAA	CRYBB2	CRYAB	CRYBA2	Transcription Factors
V$PAX9	0.0025215	7	2	1	1	3	PAX9
V$RBP2	0.00280274	6	1	3	1	1	KDM5B
V$DEAF	0.00527465	4	1	1	1	1	DEAF1
V$MTF1	0.00811575	7	2	2	2	1	MTF2
V$ETSF	0.00960595	10	2	3	4	1	EHF,ELF1,ELF2,ELF3,ELF5,ELK3,ELK4,ERG,ETS1,ETS2,ETV1,ETV3,ETV4,ETV5,ETV6,ETV7,FLI1,GABPA,GABPB1,GABPB2,SPDEF,SPI1,SPIC
V$SORY	0.0132323	28	10	9	8	1	HBP1,HMGA1,HMGA2,LOC107050718,PINX1,SOX11,SOX12,SOX13,SOX14,SOX17,SOX18,SOX2,SOX3,SOX30,SOX4,SOX5,SOX6,SOX7,SOX9
V$VEZF	0.0146035	6	2	1	1	2	VEZF1
V$RXRF	0.0167386	16	5	1	5	5	LOC107051537,NR1H3,NR1I3,NR4A1,NR4A2,RARA,RARB,RXRA,RXRG,THRB,VDR
V$SREB	0.0179074	6	1	1	1	3	SREBF1, SREBF2
V$HOMF	0.020127	15	2	2	5	6	BARHL1,BARHL2,BARX1,BARX2,BSX,HHEX,HMX1,HMX2,HMX3,MSX1,MSX2,TLX1,TLX2
V$NR2F	0.0209559	20	3	4	7	6	HNF4A,HNF4G,HNF4beta,NR2C1,NR2C2,NR2E1,NR2E3,NR2F1,NR2F2,NR2F6
V$INSM	0.0262061	11	2	5	2	2	INSM1
V$RREB	0.0297663	5	1	1	2	1	RREB1
V$KLFS	0.0303513	28	3	9	9	7	KLF12,KLF13,KLF15,KLF2,KLF3,KLF4,KLF5,KLF6,KLF7,KLF8,KLF9,LOC424577
V$FKHD	0.0381023	10	6	1	2	1	AP5Z1,FOXA1,FOXA2,FOXB2,FOXC2,FOXD3,FOXE1,FOXE3,FOXF1,FOXF2,FOXJ1,FOXJ3,FOXK1,FOXK2,FOXL1,FOXM1,FOXN2,FOXN3,FOXO3,FOXO4,FOXP1,FOXP2,FOXP4,FOXS1
V$AP2F	0.0466719	12	2	1	4	5	TFAP2A,TFAP2B,TFAP2C,TFAP2D,TFAP2E
V$MEF3	0.0468861	8	2	2	2	2	SIX1,SIX2,SIX5,SIX6
V$CREB	0.0491228	15	1	4	6	4	ATF1,ATF2,ATF3,ATF4,ATF6B,ATF7,BATF3,CREB1,CREB3L1,CREB3L2,CREB3L3,CREB3L4,CREB5,CREBL2,CREM,JDP2,JUN,LOC423198,NFIL3,XBP1
V$CTCF	0.0527039	17	1	4	5	7	CTCF
V$XBBF	0.0533979	13	3	3	5	2	LOC107051108,NFX1,RFX2,RFX3,RFX4,RFX5,RFX6,RFX7
V$HEAT	0.0568415	8	2	2	2	2	HSF2,HSF4,HSF5,LOC420362
V$OCT1	0.0568415	16	6	4	3	3	CCDC160,POU2F1
V$MYBL	0.0573114	14	4	3	3	4	MYB,MYBL1,MYBL2
V$STAF	0.058286	9	1	1	2	5	IKZF1,RBPJ,ZNF76
V$ZICF	0.0584984	13	1	6	3	3	ZIC1,ZIC2,ZIC3,ZIC4,ZIC5
V$HAND	0.0586888	14	1	7	5	1	HAND1,NHLH1,NHLH2,SCX,TAL1,TAL2,TCF12,TCF15,TCF3,TCF4,TWIST2
V$AP1R	0.0595804	29	3	6	14	6	BACH1,BACH2,MAF,MAFA,MAFB,MAFK,NFE2L1
V$PAX6	0.0644945	14	5	3	2	4	PAX6
V$NFKB	0.0649155	14	3	3	1	7	HIVEP1,HIVEP2,HIVEP3,NFKB1,REL,RELA
V$NF1F	0.0663029	8	2	3	1	2	NFIA,NFIB,NFIC,NFIX
V$SMAD	0.0704483	8	2	1	2	3	SMAD1,SMAD2,SMAD3,SMAD5,SMAD9
V$MAZF	0.0715112	18	3	4	4	7	MAZ,PATZ1
V$CEBP	0.0737668	13	4	2	4	3	CEBPB,CEBPG,CEBPZ
V$LTSM	0.074172	8	1	2	2	3	NONO,SFPQ
V$HOXC	0.0751498	13	6	5	1	1	HOXA1,HOXA10,HOXA2,HOXA6,HOXA7,HOXA9,HOXB1,HOXB2,HOXB3,HOXB4,HOXB5,HOXB7,HOXB8,HOXB9,HOXC6,HOXC8,HOXC9,HOXD10,HOXD4,HOXD8,MEIS1,PBX1,PBX3,PBX4
V$EGRF	0.0753955	23	1	7	5	10	EGR1,EGR4,WT1
V$ZF02	0.0779651	31	3	10	6	12	ZNF148,ZNF740
V$EBOX	0.0789953	21	2	6	8	5	ATF6B,MAX,MGA,MLX,MLXIP,MLXIPL,MNT,MXD4,MXI1,MYC,MYCL,MYCN,TCF3,TCFL5,USF1,USF2
V$HIFF	0.0797034	16	3	6	4	3	ARNT,ARNT2,ARNTL,ARNTL2,CLOCK,EPAS1,HIF1A,HIF3A,NPAS2
V$PRDF	0.0800692	6	2	1	1	2	PRDM1
V$E2FF	0.0802102	23	5	7	3	8	E2F1,E2F2,E2F3,E2F4,E2F5,E2F6,E2F7,E2F8,TFDP2,TFDP3
V$CAAT	0.0805012	9	3	2	3	1	NFYA,NFYB,NFYC
V$PERO	0.0807825	5	1	1	2	1	PPARA,PPARD,PPARG,RXRA,RXRG
V$GLIF	0.0809971	30	5	12	2	11	GLI1,GLI2,GLI3,GLIS1,GLIS2,GLIS3,ZIC1,ZIC2,ZIC3,ZIC4,ZIC5
V$MYOD	0.0810688	22	1	5	13	3	ASCL3,MSC,MYF5,MYF6,MYOD1,MYOG,TCF12,TCF21,TCF3,TCF4
V$SP1F	0.0813339	18	1	5	5	7	CDCA7L,SP1,SP2,SP3,SP4,SP5,SP8
V$STEM	0.0816052	8	3	2	1	2	Pou5f3,SOX2
V$PAX5	0.0816602	18	4	5	5	4	PAX2,PAX5
V$RORA	0.0818562	7	2	1	3	1	NR1D1,NR1D2,RORA,RORB,RORC
V$IKRS	0.0818993	9	3	1	2	3	IKZF1,IKZF2,IKZF3,IKZF4
V$GCMF	0.0819086	9	2	3	1	3	GCM1,GCM2
