# Supplementary material for: Patterns of Crystallin Gene Expression in Differentiation State Specific Regions of the Embryonic Chicken Lens
Source: Invest Ophthalmol Vis Sci. 2022 Apr 12;63(4):8. doi: 10.1167/iovs.63.4.8 (PMC9012887; doi:10.1167/iovs.63.4.8)
Supplement: Supplement 7 [file iovs-63-4-8_s007.xlsx]

## Sheet: Sheet1
Table S1B. Number of binding sites for specific transcription factors among Group 2 crystallins. Values are color coded with light orange being 2-5, medium being 6-10, and dark orange being over 10.
Matrix Family	p-value	Match Total	CRYBB1	CRYBA4	CRYGN	ASL1	ASL	Transcription Factors
V$AP4R	0.00742685	8	3	1	1	2	1	TFAP4
V$EREF	0.00765754	8	1	2	2	2	1	ESR1, ESR2
V$ETSF	0.00950989	31	5	4	6	7	9	EHF , ELF1, ELF2, ELF3, ELF5, ELK3, ELK4, ERG, ETS1, ETS2, ETV1, ETV3, ETV4, ETV5, ETV6, ETV7, FLI1, GABPA, GABPB1, GABPB2, SPDEF, SPI1, SPIC
V$SORY	0.0130471	46	8	8	12	8	10	HBP1, HMGA1, HMGA2, LOC107050718, PINX1, SOX11, SOX12, SOX13, SOX14, SOX17, SOX18, SOX2, SOX3, SOX30, SOX4, SOX5, SOX6, SOX7, SOX9
V$RXRF	0.0164373	31	8	7	4	7	5	LOC107051537, NR1H3, NR1I3, NR4A1, NR4A2, RARA, RARB, RXRA, RXRG, THRB, VDR
V$HOMF	0.0196842	29	2	3	15	4	5	BARHL1, BARHL2, BARX1, BARX2, BSX, HHEX, HMX1, HMX2, HMX3, MSX1, MSX2, TLX1, TLX2
V$NR2F	0.0204739	20	5	5	3	5	2	HNF4A, HNF4G, HNF4beta, NR2C1, NR2C2, NR2E1, NR2E3, NR2F1, NR2F2, NR2F6
V$SNAI	0.0208235	9	1	1	4	2	1	SCRT2, SNAI1, SNAI2
V$KLFS	0.029289	27	3	1	7	10	6	KLF12, KLF13, KLF15, KLF2, KLF3, KLF4, KLF5, KLF6, KLF7, KLF8, KLF9, LOC424577
V$CTCF	0.0318332	11	2	1	2	2	4	CTCF
V$FKHD	0.0363496	15	4	1	4	5	1	, 21
V$STAF	0.0367202	9	1	2	2	2	2	IKZF1, RBPJ, ZNF76
V$PLAG	0.037878	16	10	1	3	1	1	PLAG1
V$SRFF	0.0406102	11	3	1	4	1	2	SRF
V$NF1F	0.0443566	15	1	1	7	3	3	NFIA, NFIB, NFIC, NFIX
V$CREB	0.045979	13	2	2	4	4	1	ATF1, ATF2, ATF3, ATF4, ATF6B, ATF7, BATF3, CREB1, CREB3L1, CREB3L2, CREB3L3, CREB3L4, CREB5, CREBL2, CREM, JDP2, JUN, LOC423198, NFIL3, XBP1
V$XBBF	0.0495533	10	1	2	2	2	3	LOC107051108, NFX1, RFX2, RFX3, RFX4, RFX5, RFX6, RFX7
V$OCT1	0.052351	22	2	4	11	4	1	CCDC160, POU2F1
V$HAND	0.0538177	17	5	3	3	5	1	HAND1, NHLH1, NHLH2, SCX, TAL1, TAL2, TCF12, TCF15, TCF3, TCF4, TWIST2
V$AP1R	0.054516	29	3	4	12	3	7	BACH1, BACH2, MAF, MAFA, MAFB, MAFK, NFE2L1
V$EVI1	0.0548567	20	2	4	2	5	7	MECOM, PRDM16, ZNF521
V$GATA	0.0561629	10	2	3	2	1	2	GATA1, GATA2, GATA3, GATA4, GATA5, GATA6, TRPS1
V$NEUR	0.0570155	9	2	1	2	3	1	ASCL1, ASCL2, ATOH1, ATOH7, ATOH8, FERD3L, NEUROD1, NEUROD2, NEUROD4, NEUROD6, NEUROG1, OLIG2, TCF12, TCF3, TCF4
V$ZF02	0.0576942	17	1	5	1	3	7	ZNF148, ZNF740
V$P53F	0.0590077	12	1	2	1	6	2	TP63, TP73
V$ABDB	0.059049	13	2	2	5	3	1	HOXA10, HOXA11, HOXA13, HOXA9, HOXB13, HOXB9, HOXC11, HOXC12, HOXC13, HOXC9, HOXD10, HOXD11, HOXD12, HOXD13
O$VTBP	0.0629832	14	6	2	3	1	2	TBP, TBPL1, TBPL2
V$SP1F	0.0632777	17	5	1	1	6	4	CDCA7L, SP1, SP2, SP3, SP4, SP5, SP8
V$CEBP	0.0643984	16	2	2	6	1	5	CEBPB, CEBPG, CEBPZ
V$GCMF	0.0652811	16	1	5	4	2	4	GCM1, GCM2
V$CLOX	0.0653754	12	4	2	3	1	2	CUX1, CUX2
V$NFAT	0.0661059	11	3	2	3	2	1	ILF2, ILF3, NFAT5, NFATC1, NFATC2, NFATC3
V$PAX5	0.0664714	15	4	2	2	5	2	PAX2, PAX5
V$YY1F	0.0667752	13	5	1	1	4	2	YY2
V$GLIF	0.0669036	17	2	4	6	2	3	GLI1, GLI2, GLI3, GLIS1, GLIS2, GLIS3, ZIC1, ZIC2, ZIC3, ZIC4, ZIC5
V$E2FF	0.0669756	19	8	2	1	2	6	GLI1, GLI2, GLI3, GLIS1, GLIS2, GLIS3, ZIC1, ZIC2, ZIC3, ZIC4, ZIC5
V$GREF	0.066979	22	3	6	4	2	7	AR, NR3C1, NR3C2, PGR
