# Supplementary material for: Patterns of Crystallin Gene Expression in Differentiation State Specific Regions of the Embryonic Chicken Lens
Source: Invest Ophthalmol Vis Sci. 2022 Apr 12;63(4):8. doi: 10.1167/iovs.63.4.8 (PMC9012887; doi:10.1167/iovs.63.4.8)
Supplement: Supplement 8 [file iovs-63-4-8_s008.xlsx]

## Sheet: Sheet1
Table S1C. Number of binding sites for specific transcription factors between Group 3 crystallins. Values are color coded with light orange being 2-5, medium being 6-10, and dark orange being over 10.
Matrix Family	p-value	Match Total	CRYBB3	CRYBA1	Transcription Factors
V$ETSF	0.00980099	5	1	4	EHF, ELF1, ELF2, ELF3, ELF5, ELK3, ELK4, ERG, ETS1, ETS2, ETV1, ETV3, ETV4, ETV5, ETV6, ETV7, FLI1, GABPA, GABPB1, GABPB2, SPDEF, SPI1, SPIC
V$SORY	0.0136107	17	10	7	HBP1, HMGA1, HMGA2, LOC107050718, PINX1, SOX11, SOX12, SOX13, SOX14, SOX17, SOX18, SOX2, SOX3, SOX30, SOX4, SOX5, SOX6, SOX7, SOX9
V$RXRF	0.0173578	10	6	4	LOC107051537, NR1H3, NR1I3, NR4A1, NR4A2, RARA, RARB, RXRA, RXRG, THRB, VDR
V$HOMF	0.0210427	17	11	6	BARHL1, BARHL2, BARX1, BARX2, BSX, HHEX, HMX1, HMX2, HMX3, MSX1, MSX2, TLX1, TLX2
V$NR2F	0.0219542	7	5	2	HNF4A, HNF4G, HNF4beta, NR2C1, NR2C2, NR2E1, NR2E3, NR2F1, NR2F2, NR2F6
V$KLFS	0.0325929	14	4	10	KLF12, KLF13, KLF15, KLF2, KLF3, KLF4, KLF5, KLF6, KLF7, KLF8, KLF9, LOC424577
V$CHRE	0.0359957	4	2	2	MLX, MLXIP, MLXIPL
V$FKHD	0.0418653	7	5	2	& 31, 2
V$PAX9	0.043776	8	3	5	PAX9
V$NKXH	0.0483255	5	4	1	NKX2-1, NKX2-3, NKX2-5, NKX2-6, NKX2-8, NKX3-1
V$CREB	0.0560702	12	6	6	ATF1, ATF2, ATF3, ATF4, ATF6B, ATF7, BATF3, CREB1, CREB3L1, CREB3L2, CREB3L3, CREB3L4, CREB5, CREBL2, CREM, JDP2, JUN, LOC423198, NFIL3, XBP1
V$WHNF	0.0606952	2	1	1	FOXN1, FOXN4
V$XBBF	0.0620053	14	5	9	LOC107051108, NFX1, RFX2, RFX3, RFX4, RFX5, RFX6, RFX7
V$STAT	0.0634532	4	1	3	STAT1, STAT2, STAT3, STAT4, STAT5A, STAT6
V$GMEB	0.0639909	4	3	1	GMEB1 (ElDorado EntrezGene), GMEB2 (ElDorado EntrezGene)
V$HEAT	0.067011	9	7	2	HSF2, HSF4, HSF5, LOC420362
V$OCT1	0.067011	13	8	5	CCDC160, POU2F1
V$MYBL	0.067712	12	7	5	MYB, MYBL1, MYBL2
V$NRF1	0.0683015	8	7	1	NRF1
V$HAND	0.0697938	9	4	5	HAND1, NHLH1, NHLH2, SCX, TAL1, TAL2, TCF12, TCF15, TCF3, TCF4,TWIST2
V$PCBE	0.0699648	2	1	1	PREB
V$AP1R	0.0711641	19	10	9	BACH1, BACH2, MAF, MAFA, MAFB, MAFK, NFE2L1
V$EVI1	0.0718441	5	4	1	MECOM, PRDM16, ZNF521
V$HOXF	0.0718441	14	10	4	HOXA1, HOXA2, HOXA6, HOXA7, HOXB1, HOXB2, HOXB3, HOXB4, HOXB5, HOXB7, HOXB8, HOXC6, HOXC8, HOXD4, HOXD8
V$HNFP	0.072963	4	3	1	HINFP
V$MTF1	0.0736296	4	2	2	MTF2
V$GATA	0.074529	5	3	2	GATA1, GATA2, GATA3, GATA4, GATA5, GATA6, TRPS1
V$ZF04	0.076296	2	1	1	ZBTB26, ZBTB6
V$PAX6	0.0790947	10	4	6	PAX6
V$ZF5F	0.080622	8	4	4	ZBTB14
V$ABDB	0.081	4	3	1	HOXA10, HOXA11, HOXA13, HOXA9, HOXB13, HOXB9, HOXC11, HOXC12, HOXC13, HOXC9, HOXD10, HOXD11, HOXD12, HOXD13
O$VTBP	0.091795	6	4	2	TBP, TBPL1, TBPL2
V$OSRF	0.092781	3	1	2	OSR1, OSR2
V$LEFF	0.0934896	5	3	2	LEF1, TCF7, TCF7L1, TCF7L2
V$HNF1	0.0946029	3	2	1	HMBOX1, HNF1A, HNF1B
V$LHXF	0.0946029	17	12	5	ISL1, ISL2, LHX1, LHX2, LHX3, LHX4, LHX5, LHX6, LHX8, LHX9, LMX1A, LMX1B
V$BRNF	0.0951546	18	15	3	POU3F1, POU4F1, POU4F1L, POU4F2, POU4F3
V$PARF	0.0957031	3	1	2	HLF, TEF
V$NKX1	0.0969582	7	5	2	NKX1-1, NKX1-2, OSGIN2
V$AP4R	0.101689	2	1	1	TFAP4
V$SREB	0.102001	3	2	1	SREBF1, SREBF2
V$PAXH	0.104475	8	6	2	PAX6
V$NFAT	0.105026	11	1	10	ILF2, ILF3, NFAT5, NFATC1, NFATC2, NFATC3
V$HBOX	0.105514	10	7	3	EMX1, EMX2, EN1, EN2, EVX1, GBX1, MEOX1, MEOX2, MNX1, VAX1
V$IRFF	0.107906	2	1	1	IRF1, IRF2, IRF4, IRF5, IRF6, IRF7, IRF8, STAT1, STAT2
V$YY1F	0.110674	4	1	3	YY2
V$BRN5	0.111124	8	5	3	POU6F1, POU6F2
V$CART	0.113331	12	9	3	ALX1, ALX4, DRGX, ESX1, HESX1, ISX, OTP, PHOX2B, PROP1, PRRX1, PRRX2, RAX2, SHOX, SHOX2, TPRXL, UNCX, VSX1, VSX2
V$DMRT	0.114619	4	1	3	DMRT1, DMRT2, DMRT3
V$E2FF	0.115042	19	8	11	E2F1, E2F2, E2F3, E2F4, E2F5, E2F6, E2F7, E2F8, TFDP2, TFDP3
V$GLIF	0.118716	8	2	6	GLI1, GLI2, GLI3, GLIS1, GLIS2, GLIS3, ZIC1, ZIC2, ZIC3, ZIC4, ZIC5
V$MYOD	0.119109	9	4	5	ASCL3, MSC, MYF5, MYF6, MYOD1, MYOG, TCF12, TCF21, TCF3, TCF4
V$RREB	0.122969	5	2	3	RREB1
V$PAX5	0.123243	9	2	7	PAX2, PAX5
V$RORA	0.125691	4	2	2	NR1D1, NR1D2, RORA, RORB, RORC
V$IKRS	0.126698	7	5	2	IKZF1, IKZF2, IKZF3, IKZF4
V$RBPF	0.127449	3	2	1	RBPJ, RBPJL
V$AHRR	0.128163	4	1	3	AHR1A, ARNT, SIM1, SIM2
V$GCMF	0.128947	6	2	4	GCM1, GCM2
V$CIZF	0.130473	4	1	3	ZNF384
V$STEM	0.132766	4	2	2	Pou5f3, SOX2
V$SNAI	0.133723	3	1	2	SCRT2, SNAI1, SNAI2
V$SP1F	0.134373	15	7	8	CDCA7L, SP1, SP2, SP3, SP4, SP5, SP8
V$TEAF	0.134544	3	2	1	TEAD1, TEAD3, TEAD4
V$CDXF	0.134632	4	3	1	CDX1, CDX2, CDX4
V$BRAC	0.13841	5	2	3	EOMES, MGA, TBX1, TBX10, TBX15, TBX18, TBX19, TBX2, TBX20, TBX21, TBX22, TBX3, TBX4, TBX5, TBX6, TBXT
V$HIFF	0.139455	15	14	1	ARNT, ARNT2, ARNTL, ARNTL2, CLOCK, EPAS1, HIF1A, HIF3A, NPAS2
V$AP2F	0.140673	11	2	9	TFAP2A, TFAP2B, TFAP2C, TFAP2D, TFAP2E
V$EBOX	0.140811	18	9	9	ATF6B, MAX, MGA, MLX, MLXIP, MLXIPL, MNT, MXD4, MXI1, MYC, MYCL, MYCN, TCF3, TCFL5, USF1, USF2
V$FEZF	0.141734	3	1	2	FEZF1
V$PDX1	0.142166	9	6	3	PDX1
V$ZF02	0.142376	4	1	3	ZNF148, ZNF740
V$NEUR	0.143008	3	1	2	ASCL1, ASCL2, ATOH1, ATOH7, ATOH8, FERD3L, NEUROD1, NEUROD2, NEUROD4, NEUROD6, NEUROG1, OLIG2, TCF12, TCF3, TCF4
V$ZFHX	0.14316	2	1	1	ZEB1, ZEB2
V$CTCF	0.144467	5	2	3	CTCF
V$EGRF	0.145036	5	1	4	EGR1, EGR4, WT1
V$PBXC	0.145036	2	1	1	MEIS1, MEIS2, PBX1, PBX3, PBX4, PKNOX1, PKNOX2
V$PAX3	0.145222	2	1	1	PAX3, PAX7
V$NKX6	0.145594	5	4	1	NKX6-2, NKX6-3
V$STAF	0.146853	9	1	8	IKZF1, RBPJ, ZNF76
V$ZICF	0.146921	7	4	3	ZIC1, ZIC2, ZIC3, ZIC4, ZIC5
V$HESF	0.147646	9	6	3	BHLHE40, BHLHE41, HELT, HES1, HES5 (ElDorado EntrezGene), HES6, HES7, HEY1, HEY2, HEYL, ITGB3BP
V$HOXH	0.147689	2	1	1	HOXA10, HOXA11, HOXA13, HOXA9, HOXB13, HOXB9, HOXC11, HOXC12, HOXC13, HOXC9, HOXD10, HOXD11, HOXD12, HOXD13, MEIS1, MEIS2
V$AP1F	0.147726	3	1	2	BATF, BATF3, FOS, FOSL2, JDP2, JUN, LOC107049603
V$DLXF	0.147877	8	6	2	DLX1, DLX2, DLX3, DLX4, DLX5, DLX6
V$ESRR	0.148078	3	2	1	ESRRB, ESRRG
V$NFKB	0.148126	5	2	3	HIVEP1, HIVEP2, HIVEP3, NFKB1, REL), RELA
