# Supplementary material for: Patterns of Crystallin Gene Expression in Differentiation State Specific Regions of the Embryonic Chicken Lens
Source: Invest Ophthalmol Vis Sci. 2022 Apr 12;63(4):8. doi: 10.1167/iovs.63.4.8 (PMC9012887; doi:10.1167/iovs.63.4.8)
Supplement: Supplement 9 [file iovs-63-4-8_s009.xlsx]

## Sheet: Sheet1
Table S2A. Complete list of matrix p-values, number of matches, and average correlation of group 1 transcription factors with group 1 genes.
Group1 TFs	Matrix pval	Number of matches	log10(matrix pval)	average R-squared with Group 1 genes
FOXL1	0.0381023	10	1.41905	0.995686
HSF5	0.0568415	8	1.24533	0.994608
FOXS1	0.0381023	10	1.41905	0.991917
RFX5	0.0533979	13	1.27248	0.985591
BSX	0.020127	15	1.69622	0.9827
CREB5	0.0491228	15	1.30872	0.973185
PPARG	0.0807825	5	1.09268	0.969695
KLF9	0.0303513	28	1.51782	0.953089
HOXA10	0.0751498	13	1.12407	0.952871
RARB	0.0167386	16	1.77628	0.952478
KLF6	0.0303513	28	1.51782	0.943788
SMAD9	0.0704483	8	1.15213	0.942846
ERG	0.00960595	10	2.01746	0.93297
KLF12	0.0303513	28	1.51782	0.903243
GLIS3	0.0809971	30	1.09153	0.87901
KLF3	0.0303513	28	1.51782	0.872403
TFDP2	0.0802102	23	1.09577	0.872174
INSM1	0.0262061	11	1.5816	0.861244
MAFA	0.0595804	29	1.2249	0.851493
ETV1	0.00960595	10	2.01746	0.847242
MXD4	0.0789953	21	1.1024	0.839712
FOXA2	0.0381023	10	1.41905	0.833065
HOXD4	0.0751498	13	1.12407	0.819374
SOX4	0.0132323	28	1.87836	0.818686
FOXE1	0.0381023	10	1.41905	0.806134
NFIL3	0.0491228	15	1.30872	0.801497
BATF3	0.0491228	15	1.30872	0.799481
SOX3	0.0132323	28	1.87836	0.796789
WT1	0.0753955	23	1.12265	0.791739
GLI1	0.0809971	30	1.09153	0.791001
THRB	0.0167386	16	1.77628	0.787786
PBX1	0.0751498	13	1.12407	0.78306
KLF2	0.0303513	28	1.51782	0.759059
PATZ1	0.0715112	18	1.14563	0.756327
MYCN	0.0789953	21	1.1024	0.751432
FOXN3	0.0381023	10	1.41905	0.731497
SREBF1	0.0179074	6	1.74697	0.717037
EPAS1	0.0797034	16	1.09852	0.701833
RXRA	0.0167386	16	1.77628	0.683785
HIF1A	0.0797034	16	1.09852	0.681486
MAZ	0.0715112	18	1.14563	0.676368
FOXE3	0.0381023	10	1.41905	0.674446
FOXN2	0.0381023	10	1.41905	0.654333
ATF7	0.0491228	15	1.30872	0.652243
NR2E3	0.0209559	20	1.67869	0.644489
RFX7	0.0533979	13	1.27248	0.642123
HMGA2	0.0132323	28	1.87836	0.621368
ARNTL	0.0797034	16	1.09852	0.620867
HIVEP2	0.0649155	14	1.18765	0.619189
NFIB	0.0663029	8	1.17847	0.605523
MYC	0.0789953	21	1.1024	0.603971
KLF7	0.0303513	28	1.51782	0.593801
RFX3	0.0533979	13	1.27248	0.593241
AP5Z1	0.0381023	10	1.41905	0.593019
PPARD	0.0807825	5	1.09268	0.581741
GABPA	0.00960595	10	2.01746	0.579693
FOXP1	0.0381023	10	1.41905	0.578808
ETS1	0.00960595	10	2.01746	0.574775
ATF2	0.0491228	15	1.30872	0.571133
ELF3	0.00960595	10	2.01746	0.566434
NFYC	0.0805012	9	1.0942	0.553147
LOC420362	0.0568415	8	1.24533	0.550597
SOX18	0.0132323	28	1.87836	0.542537
HOXB3	0.0751498	13	1.12407	0.527436
ETS2	0.00960595	10	2.01746	0.524542
MXI1	0.0789953	21	1.1024	0.523678
HMX3	0.020127	15	1.69622	0.523569
SOX9	0.0132323	28	1.87836	0.51899
NR2F2	0.0209559	20	1.67869	0.514107
FOXK1	0.0381023	10	1.41905	0.511844
RFX2	0.0533979	13	1.27248	0.511836
EGR4	0.0753955	23	1.12265	0.510745
REL	0.0649155	14	1.18765	0.501708
MYOG	0.0810688	22	1.09115	0.50071
SP2	0.0813339	18	1.08973	0.493992
HSF2	0.0568415	8	1.24533	0.491141
NR2C2	0.0209559	20	1.67869	0.483588
KLF5	0.0303513	28	1.51782	0.482046
HOXB4	0.0751498	13	1.12407	0.477603
MYBL2	0.0573114	14	1.24176	0.473924
SMAD5	0.0704483	8	1.15213	0.473488
MSX1	0.020127	15	1.69622	0.473075
ZNF76	0.058286	9	1.23444	0.469268
SMAD1	0.0704483	8	1.15213	0.464965
PAX5	0.0816602	18	1.08799	0.4623
GLIS2	0.0809971	30	1.09153	0.459876
KLF8	0.0303513	28	1.51782	0.448293
GCM1	0.0819086	9	1.08667	0.439968
CDCA7L	0.0813339	18	1.08973	0.439827
FOXJ3	0.0381023	10	1.41905	0.436858
HSF4	0.0568415	8	1.24533	0.436677
CREBL2	0.0491228	15	1.30872	0.434436
SOX2	0.0132323	28	1.87836	0.432078
NR4A1	0.0167386	16	1.77628	0.429576
ZNF148	0.0779651	31	1.1081	0.425262
HOXB9	0.0751498	13	1.12407	0.424366
JUN	0.0491228	15	1.30872	0.423887
HOXB2	0.0751498	13	1.12407	0.41732
MTF2	0.00811575	7	2.09067	0.41523
NFIC	0.0663029	8	1.17847	0.413187
NFYB	0.0805012	9	1.0942	0.412901
BACH2	0.0595804	29	1.2249	0.411041
HIVEP1	0.0649155	14	1.18765	0.41093
ATF1	0.0491228	15	1.30872	0.408458
PPARA	0.0807825	5	1.09268	0.404044
SP4	0.0813339	18	1.08973	0.403522
NFE2L1	0.0595804	29	1.2249	0.40296
HOXC8	0.0751498	13	1.12407	0.399946
NFIA	0.0663029	8	1.17847	0.39917
NFIX	0.0663029	8	1.17847	0.394355
ELK4	0.00960595	10	2.01746	0.389453
RBPJ	0.058286	9	1.23444	0.382231
NR2C1	0.0209559	20	1.67869	0.38175
KDM5B	0.00280274	6	2.55242	0.38172
E2F4	0.0802102	23	1.09577	0.376109
SFPQ	0.074172	8	1.12976	0.37329
SREBF2	0.0179074	6	1.74697	0.372444
ARNT2	0.0797034	16	1.09852	0.37166
HMX2	0.020127	15	1.69622	0.369227
ELF2	0.00960595	10	2.01746	0.369165
LOC107051537	0.0167386	16	1.77628	0.365724
MYBL1	0.0573114	14	1.24176	0.363958
ARNT	0.0797034	16	1.09852	0.363207
MYCL	0.0789953	21	1.1024	0.362843
MSX2	0.020127	15	1.69622	0.36109
MGA	0.0789953	21	1.1024	0.359676
HOXD8	0.0751498	13	1.12407	0.359467
ATF4	0.0491228	15	1.30872	0.357449
CEBPZ	0.0737668	13	1.13214	0.354317
GLIS1	0.0809971	30	1.09153	0.349988
NFX1	0.0533979	13	1.27248	0.343771
RARA	0.0167386	16	1.77628	0.340051
FOXF2	0.0381023	10	1.41905	0.339259
PINX1	0.0132323	28	1.87836	0.337624
SPDEF	0.00960595	10	2.01746	0.334027
SMAD2	0.0704483	8	1.15213	0.333299
ATF3	0.0491228	15	1.30872	0.327607
MLXIPL	0.0789953	21	1.1024	0.319034
SOX5	0.0132323	28	1.87836	0.312268
SMAD3	0.0704483	8	1.15213	0.305331
CREB1	0.0491228	15	1.30872	0.304666
CREB3L4	0.0491228	15	1.30872	0.302937
NONO	0.074172	8	1.12976	0.301831
ATF6B	0.0491228	15	1.30872	0.301138
GLI3	0.0809971	30	1.09153	0.298832
HOXA7	0.0751498	13	1.12407	0.296724
GABPB1	0.00960595	10	2.01746	0.295536
RREB1	0.0297663	5	1.52628	0.293675
EHF	0.00960595	10	2.01746	0.291971
BARX2	0.020127	15	1.69622	0.290741
PAX2	0.0816602	18	1.08799	0.287814
SP5	0.0813339	18	1.08973	0.286881
JDP2	0.0491228	15	1.30872	0.285022
NR2F6	0.0209559	20	1.67869	0.278509
NFYA	0.0805012	9	1.0942	0.275824
XBP1	0.0491228	15	1.30872	0.269509
CTCF	0.0527039	17	1.27816	0.269057
GCM2	0.0819086	9	1.08667	0.268504
HOXA2	0.0751498	13	1.12407	0.268283
NR2F1	0.0209559	20	1.67869	0.264054
TCF12	0.0586888	14	1.23144	0.262271
HMX1	0.020127	15	1.69622	0.261747
HOXA9	0.0751498	13	1.12407	0.260821
RORA	0.0818562	7	1.08695	0.254814
CCDC160	0.0568415	16	1.24533	0.252998
HIVEP3	0.0649155	14	1.18765	0.250466
BACH1	0.0595804	29	1.2249	0.246626
FOXP2	0.0381023	10	1.41905	0.245691
HOXA1	0.0751498	13	1.12407	0.244298
PBX3	0.0751498	13	1.12407	0.235064
CEBPG	0.0737668	13	1.13214	0.234857
MEIS1	0.0751498	13	1.12407	0.228958
IKZF1	0.058286	9	1.23444	0.228567
LOC107051108	0.0533979	13	1.27248	0.223171
SCX	0.0586888	14	1.23144	0.21623
SP3	0.0813339	18	1.08973	0.214146
ETV6	0.00960595	10	2.01746	0.211929
TCF3	0.0586888	14	1.23144	0.206516
SPI1	0.00960595	10	2.01746	0.205895
E2F6	0.0802102	23	1.09577	0.205381
DEAF1	0.00527465	4	2.27781	0.202642
TLX2	0.020127	15	1.69622	0.199147
TLX1	0.020127	15	1.69622	0.196361
SOX17	0.0132323	28	1.87836	0.189626
FOXA1	0.0381023	10	1.41905	0.18826
RFX4	0.0533979	13	1.27248	0.184228
RORC	0.0818562	7	1.08695	0.180163
TFAP2A	0.0466719	12	1.33094	0.177378
TFDP3	0.0802102	23	1.09577	0.17361
ELF1	0.00960595	10	2.01746	0.1731
E2F5	0.0802102	23	1.09577	0.172205
NFKB1	0.0649155	14	1.18765	0.171765
GLI2	0.0809971	30	1.09153	0.169504
USF1	0.0789953	21	1.1024	0.168616
HOXA6	0.0751498	13	1.12407	0.163122
Pou5f3	0.0816052	8	1.08828	0.163122
IKZF4	0.0818993	9	1.08672	0.16278
TAL2	0.0586888	14	1.23144	0.161546
MAFB	0.0595804	29	1.2249	0.160227
FOXO4	0.0381023	10	1.41905	0.160001
NR4A2	0.0167386	16	1.77628	0.157291
IKZF3	0.0818993	9	1.08672	0.155165
NR1D2	0.0818562	7	1.08695	0.154226
KLF13	0.0303513	28	1.51782	0.153261
CREB3L3	0.0491228	15	1.30872	0.152424
EGR1	0.0753955	23	1.12265	0.151619
PBX4	0.0751498	13	1.12407	0.149028
FOXO3	0.0381023	10	1.41905	0.144422
HMGA1	0.0132323	28	1.87836	0.143051
SIX5	0.0468861	8	1.32896	0.142025
TCF15	0.0586888	14	1.23144	0.13585
HNF4A	0.0209559	20	1.67869	0.134737
FOXB2	0.0381023	10	1.41905	0.128775
NR1D1	0.0818562	7	1.08695	0.128687
BARHL2	0.020127	15	1.69622	0.128193
SP8	0.0813339	18	1.08973	0.12543
MAX	0.0789953	21	1.1024	0.119098
HHEX	0.020127	15	1.69622	0.115097
NHLH1	0.0586888	14	1.23144	0.112986
MNT	0.0789953	21	1.1024	0.112739
ETV3	0.00960595	10	2.01746	0.110561
GABPB2	0.00960595	10	2.01746	0.109444
MLX	0.0789953	21	1.1024	0.107503
E2F2	0.0802102	23	1.09577	0.104652
TFAP2B	0.0466719	12	1.33094	0.104356
PAX9	0.0025215	7	2.59834	0.100905
MLXIP	0.0789953	21	1.1024	0.0984228
KLF4	0.0303513	28	1.51782	0.0967374
CREB3L1	0.0491228	15	1.30872	0.0957333
CREM	0.0491228	15	1.30872	0.0934457
SOX6	0.0132323	28	1.87836	0.0925585
SIX2	0.0468861	8	1.32896	0.0917046
HBP1	0.0132323	28	1.87836	0.090025
POU2F1	0.0568415	16	1.24533	0.08945
IKZF2	0.0818993	9	1.08672	0.088634
ARNTL2	0.0797034	16	1.09852	0.0867225
CLOCK	0.0797034	16	1.09852	0.0863033
PAX6	0.0644945	14	1.19048	0.0821877
ZNF740	0.0779651	31	1.1081	0.0795656
E2F7	0.0802102	23	1.09577	0.0772596
FOXK2	0.0381023	10	1.41905	0.0708173
SOX11	0.0132323	28	1.87836	0.0686286
KLF15	0.0303513	28	1.51782	0.065218
RORB	0.0818562	7	1.08695	0.0571225
SP1	0.0813339	18	1.08973	0.0550317
FOXJ1	0.0381023	10	1.41905	0.0523388
SOX14	0.0132323	28	1.87836	0.0517089
BARX1	0.020127	15	1.69622	0.0516618
FOXF1	0.0381023	10	1.41905	0.0516618
HOXB5	0.0751498	13	1.12407	0.0516618
HOXB7	0.0751498	13	1.12407	0.0516618
HOXC6	0.0751498	13	1.12407	0.0516618
NR2E1	0.0209559	20	1.67869	0.0509912
MYF6	0.0810688	22	1.09115	0.050505
HIF3A	0.0797034	16	1.09852	0.0501989
TAL1	0.0586888	14	1.23144	0.049361
ASCL3	0.0810688	22	1.09115	0.0490496
SOX30	0.0132323	28	1.87836	0.0457033
MAFK	0.0595804	29	1.2249	0.0420977
TFAP2D	0.0466719	12	1.33094	0.0411317
ELK3	0.00960595	10	2.01746	0.0400109
BARHL1	0.020127	15	1.69622	0.0397843
MYOD1	0.0810688	22	1.09115	0.0367947
RELA	0.0649155	14	1.18765	0.0360974
CREB3L2	0.0491228	15	1.30872	0.0350681
NHLH2	0.0586888	14	1.23144	0.0340859
FOXD3	0.0381023	10	1.41905	0.0339171
ETV4	0.00960595	10	2.01746	0.0301949
MYB	0.0573114	14	1.24176	0.0299377
SOX7	0.0132323	28	1.87836	0.0282607
VEZF1	0.0146035	6	1.83554	0.027987
TFAP2E	0.0466719	12	1.33094	0.0279173
TCF4	0.0586888	14	1.23144	0.0267727
FOXP4	0.0381023	10	1.41905	0.0257356
ZIC2	0.0584984	13	1.23286	0.0253214
ZIC3	0.0584984	13	1.23286	0.023426
HOXD10	0.0751498	13	1.12407	0.0228984
SIX6	0.0468861	8	1.32896	0.0224952
NPAS2	0.0797034	16	1.09852	0.0193717
TCFL5	0.0789953	21	1.1024	0.0179633
SPIC	0.00960595	10	2.01746	0.0170142
ETV5	0.00960595	10	2.01746	0.0163536
ZIC1	0.0584984	13	1.23286	0.0156981
FLI1	0.00960595	10	2.01746	0.0153345
ZIC5	0.0584984	13	1.23286	0.0150178
FOXM1	0.0381023	10	1.41905	0.0150092
E2F3	0.0802102	23	1.09577	0.014621
VDR	0.0167386	16	1.77628	0.0138777
TFAP2C	0.0466719	12	1.33094	0.0125457
PRDM1	0.0800692	6	1.09653	0.0119377
SIX1	0.0468861	8	1.32896	0.00990466
E2F1	0.0802102	23	1.09577	0.00953166
SOX13	0.0132323	28	1.87836	0.00928256
HOXB1	0.0751498	13	1.12407	0.00786924
CEBPB	0.0737668	13	1.13214	0.00657693
ZIC4	0.0584984	13	1.23286	0.00648856
SOX12	0.0132323	28	1.87836	0.00636785
MSC	0.0810688	22	1.09115	0.00572106
RFX6	0.0533979	13	1.27248	0.00523943
LOC424577	0.0303513	28	1.51782	0.00519837
HOXC9	0.0751498	13	1.12407	0.00470935
HNF4G	0.0209559	20	1.67869	0.00457586
RXRG	0.0167386	16	1.77628	0.00389483
E2F8	0.0802102	23	1.09577	0.00381233
MAF	0.0595804	29	1.2249	0.00361263
NR1H3	0.0167386	16	1.77628	0.00342708
ETV7	0.00960595	10	2.01746	0.00321235
TWIST2	0.0586888	14	1.23144	0.00316274
NR1I3	0.0167386	16	1.77628	0.000387282
HNF4beta	0.0209559	20	1.67869	0.000327239
