# Supplementary material for: Patterns of Crystallin Gene Expression in Differentiation State Specific Regions of the Embryonic Chicken Lens
Source: Invest Ophthalmol Vis Sci. 2022 Apr 12;63(4):8. doi: 10.1167/iovs.63.4.8 (PMC9012887; doi:10.1167/iovs.63.4.8)
Supplement: Supplement 10 [file iovs-63-4-8_s010.xlsx]

## Sheet: Sheet1
Table S2B. Complete list of matrix p-values, number of matches, and average correlation of group 1 transcription factors with group 2 genes.
Group2 TFs	Matrix pval	Number of matches	log10(matrix pval)	average R-squared with Group 2 genes
PINX1	0.0123316	73	1.90898	0.98653
STAT2	0.0348781	27	1.45745	0.986511
SOX5	0.0123316	73	1.90898	0.98599
GLI3	0.0311437	59	1.50663	0.985067
SP5	0.023183	104	1.63483	0.984567
GABPB1	0.00913516	57	2.03928	0.984319
LOC107051537	0.0152854	47	1.81572	0.984258
E2F4	0.0325583	100	1.48734	0.984229
PLAG1	0.00619748	55	2.20778	0.984191
ELF2	0.00913516	57	2.03928	0.983192
GLIS1	0.0311437	59	1.50663	0.983092
NR2F6	0.0186543	33	1.72922	0.981501
IRF2	0.0348781	27	1.45745	0.981409
TCF12	0.0380542	29	1.4196	0.980982
SP4	0.023183	104	1.63483	0.980708
HMX1	0.0180083	43	1.74453	0.980389
NFX1	0.0367506	25	1.43474	0.980113
CTCF	0.0042367	61	2.37297	0.979749
IRF4	0.0348781	27	1.45745	0.978455
MSX2	0.0180083	43	1.74453	0.976363
ZNF148	0.0173005	81	1.76194	0.976099
IRF8	0.0348781	27	1.45745	0.97561
CDCA7L	0.023183	104	1.63483	0.973336
LOC107051108	0.0367506	25	1.43474	0.972345
KLF8	0.0253989	117	1.59519	0.97007
NR2C1	0.0186543	33	1.72922	0.969573
ETV6	0.00913516	57	2.03928	0.969034
GLIS2	0.0311437	59	1.50663	0.968697
SOX2	0.0123316	73	1.90898	0.968246
PAX5	0.0291832	31	1.53487	0.966967
TCF3	0.0380542	29	1.4196	0.966883
SP3	0.023183	104	1.63483	0.965938
E2F6	0.0325583	100	1.48734	0.964901
TLX1	0.0180083	43	1.74453	0.962163
MSX1	0.0180083	43	1.74453	0.962042
NR2C2	0.0186543	33	1.72922	0.961621
HMX2	0.0180083	43	1.74453	0.956676
TFDP3	0.0325583	100	1.48734	0.954124
E2F5	0.0325583	100	1.48734	0.95319
NR2F2	0.0186543	33	1.72922	0.951287
SP2	0.023183	104	1.63483	0.951167
SPI1	0.00913516	57	2.03928	0.95085
TLX2	0.0180083	43	1.74453	0.950543
SOX9	0.0123316	73	1.90898	0.94992
RARA	0.0152854	47	1.81572	0.947837
ETS2	0.00913516	57	2.03928	0.946227
STAT1	0.0348781	27	1.45745	0.938642
HMGA1	0.0123316	73	1.90898	0.937757
ELF1	0.00913516	57	2.03928	0.934788
HMX3	0.0180083	43	1.74453	0.928426
BARHL2	0.0180083	43	1.74453	0.928034
RFX2	0.0367506	25	1.43474	0.927485
ELK4	0.00913516	57	2.03928	0.927061
GABPA	0.00913516	57	2.03928	0.923753
RFX3	0.0367506	25	1.43474	0.914053
ETV3	0.00913516	57	2.03928	0.913616
E2F2	0.0325583	100	1.48734	0.907412
GABPB2	0.00913516	57	2.03928	0.905031
HMGA2	0.0123316	73	1.90898	0.899046
POU2F1	0.0376672	35	1.42404	0.8946
HBP1	0.0123316	73	1.90898	0.893591
SP8	0.023183	104	1.63483	0.893437
SOX6	0.0123316	73	1.90898	0.891781
RFX7	0.0367506	25	1.43474	0.887479
ZNF740	0.0173005	81	1.76194	0.884547
E2F7	0.0325583	100	1.48734	0.879752
HHEX	0.0180083	43	1.74453	0.86965
KLF15	0.0253989	117	1.59519	0.866891
SOX11	0.0123316	73	1.90898	0.865931
RXRA	0.0152854	47	1.81572	0.861618
PAX2	0.0291832	31	1.53487	0.859328
NR4A2	0.0152854	47	1.81572	0.856133
SP1	0.023183	104	1.63483	0.852324
SOX30	0.0123316	73	1.90898	0.833016
ELK3	0.00913516	57	2.03928	0.825812
BARHL1	0.0180083	43	1.74453	0.824177
KLF2	0.0253989	117	1.59519	0.800257
TCF4	0.0380542	29	1.4196	0.793091
ETV4	0.00913516	57	2.03928	0.785667
GLI1	0.0311437	59	1.50663	0.769496
BARX2	0.0180083	43	1.74453	0.767435
SOX3	0.0123316	73	1.90898	0.764778
E2F3	0.0325583	100	1.48734	0.758867
VDR	0.0152854	47	1.81572	0.74278
FLI1	0.00913516	57	2.03928	0.741715
SOX17	0.0123316	73	1.90898	0.741574
SOX4	0.0123316	73	1.90898	0.741531
NR4A1	0.0152854	47	1.81572	0.735534
E2F1	0.0325583	100	1.48734	0.733306
ETV1	0.00913516	57	2.03928	0.706628
RFX6	0.0367506	25	1.43474	0.700955
THRB	0.0152854	47	1.81572	0.6991
CCDC160	0.0376672	35	1.42404	0.696341
IRF6	0.0348781	27	1.45745	0.68864
E2F8	0.0325583	100	1.48734	0.685816
TWIST2	0.0380542	29	1.4196	0.673318
TFDP2	0.0325583	100	1.48734	0.670494
ETV7	0.00913516	57	2.03928	0.660003
IRF1	0.0348781	27	1.45745	0.658742
NR1H3	0.0152854	47	1.81572	0.648371
HNF4G	0.0186543	33	1.72922	0.644872
SOX18	0.0123316	73	1.90898	0.630604
LOC424577	0.0253989	117	1.59519	0.622248
KLF3	0.0253989	117	1.59519	0.613156
GLIS3	0.0311437	59	1.50663	0.60808
ZIC4	0.0311437	59	1.50663	0.607269
RXRG	0.0152854	47	1.81572	0.602204
SOX12	0.0123316	73	1.90898	0.597083
SOX13	0.0123316	73	1.90898	0.590593
KLF12	0.0253989	117	1.59519	0.586913
ZIC5	0.0311437	59	1.50663	0.560379
ZIC1	0.0311437	59	1.50663	0.557313
ETV5	0.00913516	57	2.03928	0.553268
ERG	0.00913516	57	2.03928	0.552606
ZIC3	0.0311437	59	1.50663	0.525326
KLF9	0.0253989	117	1.59519	0.524857
ZIC2	0.0311437	59	1.50663	0.519073
IRF5	0.0348781	27	1.45745	0.49318
TAL1	0.0380542	29	1.4196	0.455749
BARX1	0.0180083	43	1.74453	0.448855
NR2E1	0.0186543	33	1.72922	0.444911
RARB	0.0152854	47	1.81572	0.441343
NHLH2	0.0380542	29	1.4196	0.418972
RFX5	0.0367506	25	1.43474	0.417388
TCF15	0.0380542	29	1.4196	0.36252
KLF4	0.0253989	117	1.59519	0.35034
NHLH1	0.0380542	29	1.4196	0.33236
HNF4A	0.0186543	33	1.72922	0.305324
TAL2	0.0380542	29	1.4196	0.304971
BSX	0.0180083	43	1.74453	0.227716
GLI2	0.0311437	59	1.50663	0.213077
SCX	0.0380542	29	1.4196	0.199567
SOX7	0.0123316	73	1.90898	0.191085
NR2F1	0.0186543	33	1.72922	0.171688
IRF7	0.0348781	27	1.45745	0.163539
KLF6	0.0253989	117	1.59519	0.150232
SPDEF	0.00913516	57	2.03928	0.0653489
KLF13	0.0253989	117	1.59519	0.0600601
NR2E3	0.0186543	33	1.72922	0.0525859
SOX14	0.0123316	73	1.90898	0.0306453
SPIC	0.00913516	57	2.03928	0.0239846
GCM2	0.0263403	33	1.57938	0.0166507
EHF	0.00913516	57	2.03928	0.0153239
NR1I3	0.0152854	47	1.81572	0.015267
ETS1	0.00913516	57	2.03928	0.0144044
ELF3	0.00913516	57	2.03928	0.014066
GCM1	0.0263403	33	1.57938	0.0120122
RFX4	0.0367506	25	1.43474	0.0115886
KLF7	0.0253989	117	1.59519	0.00957265
HNF4beta	0.0186543	33	1.72922	0.00599927
KLF5	0.0253989	117	1.59519	0.00402855
