# Supplementary material for: Patterns of Crystallin Gene Expression in Differentiation State Specific Regions of the Embryonic Chicken Lens
Source: Invest Ophthalmol Vis Sci. 2022 Apr 12;63(4):8. doi: 10.1167/iovs.63.4.8 (PMC9012887; doi:10.1167/iovs.63.4.8)
Supplement: Supplement 11 [file iovs-63-4-8_s011.xlsx]

## Sheet: Sheet1
Table S2C. Complete list of matrix p-values, number of matches, and average correlation of group 1 transcription factors with group 2 genes.
Group3 TFs	Matrix pval	Number of matches	log10(matrix pval)	average R-squared with Group 3 genes
NR2F1	0.0209559	11	1.67869	0.966365
LOC107049603	0.0697222	5	1.15663	0.965178
HNF4A	0.0209559	11	1.67869	0.946736
MAFB	0.0595804	25	1.2249	0.937536
POU4F1	0.0730194	26	1.13656	0.934276
SCX	0.0586888	14	1.23144	0.933706
NHLH1	0.0586888	14	1.23144	0.931474
JUN	0.0491228	24	1.30872	0.926863
KLF4	0.0303513	27	1.51782	0.911585
GATA3	0.0617175	10	1.20959	0.909749
HOXB4	0.0600182	23	1.22172	0.905579
POU4F2	0.0730194	26	1.13656	0.900956
ATOH7	0.0774667	8	1.11088	0.899959
GATA2	0.0617175	10	1.20959	0.897901
OLIG2	0.0774667	8	1.11088	0.895388
HOXD11	0.0614423	6	1.21153	0.895388
HOXB7	0.0600182	23	1.22172	0.895388
PAX3	0.0542144	7	1.26589	0.895388
HOXA13	0.0614423	6	1.21153	0.895388
HOXB5	0.0600182	23	1.22172	0.895388
HOXC6	0.0600182	23	1.22172	0.895388
HOXB13	0.0614423	6	1.21153	0.895388
BARX1	0.020127	37	1.69622	0.895388
FOXF1	0.0381023	19	1.41905	0.895388
TAL1	0.0586888	14	1.23144	0.895061
NR2E1	0.0209559	11	1.67869	0.886444
PKNOX2	0.0753955	4	1.12265	0.877907
MYOG	0.0810688	21	1.09115	0.877895
MYOD1	0.0810688	21	1.09115	0.874081
NEUROD1	0.0774667	8	1.11088	0.871484
HNF1B	0.0727618	15	1.1381	0.864698
FOXJ1	0.0381023	19	1.41905	0.861126
POU4F1L	0.0730194	26	1.13656	0.857297
NEUROD6	0.0774667	8	1.11088	0.85385
FOSL2	0.0697222	5	1.15663	0.84867
BATF	0.0697222	5	1.15663	0.834652
ETV5	0.00960595	10	2.01746	0.833277
HOXD10	0.0614423	6	1.21153	0.82418
NKX2-5	0.0432472	22	1.36404	0.821483
PAX7	0.0542144	7	1.26589	0.814656
ETS1	0.00960595	10	2.01746	0.810821
SOX13	0.0132323	30	1.87836	0.810333
FOXP4	0.0381023	19	1.41905	0.810164
HOXC11	0.0614423	6	1.21153	0.809563
ELF3	0.00960595	10	2.01746	0.792539
LOC424577	0.0303513	27	1.51782	0.786085
ITGB3BP	0.0612341	13	1.21301	0.777628
SOX12	0.0132323	30	1.87836	0.777069
NHLH2	0.0586888	14	1.23144	0.76691
NR1H3	0.0167386	20	1.77628	0.7634
TWIST2	0.0586888	14	1.23144	0.743775
RXRG	0.0167386	20	1.77628	0.739155
ETV7	0.00960595	10	2.01746	0.735927
PRDM16	0.0600182	12	1.22172	0.727689
BHLHE41	0.0612341	13	1.21301	0.721176
RFX6	0.0533979	20	1.27248	0.708468
MAF	0.0595804	25	1.2249	0.691418
BHLHE40	0.0612341	13	1.21301	0.684779
KLF7	0.0303513	27	1.51782	0.681788
HOXC13	0.0614423	6	1.21153	0.667105
HNF4G	0.0209559	11	1.67869	0.663238
FOXM1	0.0381023	19	1.41905	0.656619
POU6F2	0.0791579	17	1.10151	0.65644
HOXC9	0.0614423	6	1.21153	0.652073
VDR	0.0167386	20	1.77628	0.646116
MECOM	0.0600182	12	1.22172	0.642858
FLI1	0.00960595	10	2.01746	0.632968
GATA6	0.0617175	10	1.20959	0.629803
TCF4	0.0586888	14	1.23144	0.614352
MYB	0.0573114	21	1.24176	0.603411
FOXD3	0.0381023	19	1.41905	0.595959
CREB3L2	0.0491228	24	1.30872	0.592907
ETV4	0.00960595	10	2.01746	0.590781
HLF	0.0732727	11	1.13506	0.590767
ELK3	0.00960595	10	2.01746	0.581157
BARHL1	0.020127	37	1.69622	0.580877
NKX2-3	0.0432472	22	1.36404	0.577661
MAFK	0.0595804	25	1.2249	0.569168
HOXC8	0.0600182	23	1.22172	0.564846
NEUROD4	0.0774667	8	1.11088	0.564487
SOX30	0.0132323	30	1.87836	0.563174
MAFA	0.0595804	25	1.2249	0.559293
HIF3A	0.0797034	22	1.09852	0.55368
MYF6	0.0810688	21	1.09115	0.55188
SP1	0.0813339	22	1.08973	0.546946
FOS	0.0697222	5	1.15663	0.544282
POU4F3	0.0730194	26	1.13656	0.54031
ASCL3	0.0810688	21	1.09115	0.538801
NPAS2	0.0797034	22	1.09852	0.535417
HES1	0.0612341	13	1.21301	0.533901
MEIS2	0.0614423	6	1.21153	0.533071
KLF5	0.0303513	27	1.51782	0.529647
KLF15	0.0303513	27	1.51782	0.526269
SOX11	0.0132323	30	1.87836	0.516358
FOXK2	0.0381023	19	1.41905	0.513793
PAX6	0.0644945	18	1.19048	0.494578
EHF	0.00960595	10	2.01746	0.489707
CLOCK	0.0797034	22	1.09852	0.487288
ARNTL2	0.0797034	22	1.09852	0.487136
ATOH8	0.0774667	8	1.11088	0.486403
POU2F1	0.0568415	21	1.24533	0.482344
HBP1	0.0132323	30	1.87836	0.480448
SOX6	0.0132323	30	1.87836	0.473319
CREB3L1	0.0491228	24	1.30872	0.471227
HMBOX1	0.0727618	15	1.1381	0.455813
POU6F1	0.0791579	17	1.10151	0.452342
NFATC1	0.0771364	17	1.11274	0.451565
ETV3	0.00960595	10	2.01746	0.447502
GABPB2	0.00960595	10	2.01746	0.445173
CREM	0.0491228	24	1.30872	0.443353
KLF13	0.0303513	27	1.51782	0.441467
FOXA2	0.0381023	19	1.41905	0.436011
KLF6	0.0303513	27	1.51782	0.430272
HOXB2	0.0600182	23	1.22172	0.428049
BARHL2	0.020127	37	1.69622	0.422717
HOXB1	0.0600182	23	1.22172	0.416652
ZNF521	0.0600182	12	1.22172	0.411794
TFAP4	0.0177676	7	1.75037	0.411426
HOXA10	0.0614423	6	1.21153	0.410764
NR2E3	0.0209559	11	1.67869	0.405761
SP8	0.0813339	22	1.08973	0.405609
HHEX	0.020127	37	1.69622	0.403245
HMGA1	0.0132323	30	1.87836	0.402313
FOXO3	0.0381023	19	1.41905	0.400225
POU3F1	0.0730194	26	1.13656	0.396212
PBX4	0.0753955	4	1.12265	0.391578
CREB3L3	0.0491228	24	1.30872	0.389212
HOXA9	0.0614423	6	1.21153	0.382924
NKX3-1	0.0432472	22	1.36404	0.377237
FOXO4	0.0381023	19	1.41905	0.377068
CREB5	0.0491228	24	1.30872	0.371631
ELF1	0.00960595	10	2.01746	0.349631
ATOH1	0.0774667	8	1.11088	0.339712
FERD3L	0.0774667	8	1.11088	0.339712
BSX	0.020127	37	1.69622	0.339712
TLX1	0.020127	37	1.69622	0.336188
TLX2	0.020127	37	1.69622	0.326217
TCF3	0.0586888	14	1.23144	0.32534
NR4A2	0.0167386	20	1.77628	0.320283
ETV6	0.00960595	10	2.01746	0.319544
YY2	0.0790239	6	1.10224	0.31825
SP3	0.0813339	22	1.08973	0.315471
SPI1	0.00960595	10	2.01746	0.314458
LOC107051108	0.0533979	20	1.27248	0.307542
MEIS1	0.0614423	6	1.21153	0.301469
PBX3	0.0753955	4	1.12265	0.293488
NKX2-8	0.0432472	22	1.36404	0.29139
HES6	0.0612341	13	1.21301	0.287273
FOXB2	0.0381023	19	1.41905	0.286475
FOXP2	0.0381023	19	1.41905	0.284562
FOXA1	0.0381023	19	1.41905	0.278926
BACH1	0.0595804	25	1.2249	0.2772
HMX1	0.020127	37	1.69622	0.268854
TCF12	0.0586888	14	1.23144	0.268503
FOXL1	0.0381023	19	1.41905	0.267044
RFX4	0.0533979	20	1.27248	0.265689
HOXA2	0.0600182	23	1.22172	0.262457
XBP1	0.0491228	24	1.30872	0.261352
NFATC2	0.0771364	17	1.11274	0.253226
NR2F6	0.0209559	11	1.67869	0.251671
HEYL	0.0612341	13	1.21301	0.248354
JDP2	0.0491228	24	1.30872	0.247438
SP5	0.0813339	22	1.08973	0.245781
GABPB1	0.00960595	10	2.01746	0.238008
ATF6B	0.0491228	24	1.30872	0.233064
MSC	0.0810688	21	1.09115	0.230838
FOXS1	0.0381023	19	1.41905	0.230811
CREB1	0.0491228	24	1.30872	0.230124
CREB3L4	0.0491228	24	1.30872	0.230001
SOX5	0.0132323	30	1.87836	0.223867
SOX17	0.0132323	30	1.87836	0.217962
PINX1	0.0132323	30	1.87836	0.203091
TEF	0.0732727	11	1.13506	0.202755
NFX1	0.0533979	20	1.27248	0.196346
HOXA1	0.0600182	23	1.22172	0.192916
ATF4	0.0491228	24	1.30872	0.187775
PAX2	0.0816602	14	1.08799	0.18629
ARNT	0.0797034	22	1.09852	0.182714
MYBL1	0.0573114	21	1.24176	0.182526
LOC107051537	0.0167386	20	1.77628	0.181656
RARA	0.0167386	20	1.77628	0.18131
MSX2	0.020127	37	1.69622	0.180033
ELF2	0.00960595	10	2.01746	0.178911
SOX14	0.0132323	30	1.87836	0.177792
ARNT2	0.0797034	22	1.09852	0.177415
HOXC12	0.0614423	6	1.21153	0.177106
HEY2	0.0612341	13	1.21301	0.17357
RFX5	0.0533979	20	1.27248	0.171006
HMX2	0.020127	37	1.69622	0.168786
FOXF2	0.0381023	19	1.41905	0.167489
NR2C1	0.0209559	11	1.67869	0.162906
NEUROD2	0.0774667	8	1.11088	0.161373
ATF3	0.0491228	24	1.30872	0.16063
SP4	0.0813339	22	1.08973	0.155128
NFE2L1	0.0595804	25	1.2249	0.154982
ATF1	0.0491228	24	1.30872	0.151519
BACH2	0.0595804	25	1.2249	0.150115
SPDEF	0.00960595	10	2.01746	0.1478
ELK4	0.00960595	10	2.01746	0.144548
HNF1A	0.0727618	15	1.1381	0.144515
RARB	0.0167386	20	1.77628	0.143316
HOXB9	0.0614423	6	1.21153	0.134222
GATA5	0.0617175	10	1.20959	0.134111
BARX2	0.020127	37	1.69622	0.133851
SOX2	0.0132323	30	1.87836	0.133056
FOXJ3	0.0381023	19	1.41905	0.132437
CDCA7L	0.0813339	22	1.08973	0.13192
CCDC160	0.0568415	21	1.24533	0.128512
KLF8	0.0303513	27	1.51782	0.125717
CREBL2	0.0491228	24	1.30872	0.123139
PKNOX1	0.0753955	4	1.12265	0.121592
HES5	0.0612341	13	1.21301	0.120139
PAX5	0.0816602	14	1.08799	0.117783
MSX1	0.020127	37	1.69622	0.111985
MYBL2	0.0573114	21	1.24176	0.111622
NR2C2	0.0209559	11	1.67869	0.106381
KLF9	0.0303513	27	1.51782	0.103772
NKX2-1	0.0432472	22	1.36404	0.1036
HOXB3	0.0600182	23	1.22172	0.102297
CDX1	0.081281	9	1.09001	0.100552
ILF3	0.0771364	17	1.11274	0.0999186
SP2	0.0813339	22	1.08973	0.0996749
ILF2	0.0771364	17	1.11274	0.0990318
FOXK1	0.0381023	19	1.41905	0.0912479
SOX7	0.0132323	30	1.87836	0.090832
NR2F2	0.0209559	11	1.67869	0.0906845
SOX9	0.0132323	30	1.87836	0.088592
HOXD8	0.0600182	23	1.22172	0.0885274
ERG	0.00960595	10	2.01746	0.0873768
RFX2	0.0533979	20	1.27248	0.0862834
ETS2	0.00960595	10	2.01746	0.0851728
HELT	0.0612341	13	1.21301	0.0831171
HMX3	0.020127	37	1.69622	0.0821895
CDX4	0.081281	9	1.09001	0.0781607
KLF12	0.0303513	27	1.51782	0.0686141
TRPS1	0.0617175	10	1.20959	0.0656084
ATF2	0.0491228	24	1.30872	0.0655181
NR4A1	0.0167386	20	1.77628	0.0643141
TCF15	0.0586888	14	1.23144	0.0633905
NEUROG1	0.0774667	8	1.11088	0.0633905
FOXP1	0.0381023	19	1.41905	0.0628226
GABPA	0.00960595	10	2.01746	0.0624443
RFX3	0.0533979	20	1.27248	0.0572513
AP5Z1	0.0381023	19	1.41905	0.0570925
KLF3	0.0303513	27	1.51782	0.0534882
ASCL1	0.0774667	8	1.11088	0.0533974
ARNTL	0.0797034	22	1.09852	0.0480484
HMGA2	0.0132323	30	1.87836	0.0471012
HEY1	0.0612341	13	1.21301	0.0447887
NFAT5	0.0771364	17	1.11274	0.0429275
NFATC3	0.0771364	17	1.11274	0.0426772
RFX7	0.0533979	20	1.27248	0.041982
HOXA7	0.0600182	23	1.22172	0.0419223
ATF7	0.0491228	24	1.30872	0.0393197
FOXN2	0.0381023	19	1.41905	0.0352801
HOXA6	0.0600182	23	1.22172	0.0348435
Pou5f3	0.0816052	11	1.08828	0.0348435
FOXE3	0.0381023	19	1.41905	0.0342117
ETV1	0.00960595	10	2.01746	0.0337226
HIF1A	0.0797034	22	1.09852	0.0327539
BATF3	0.0491228	24	1.30872	0.0323678
RXRA	0.0167386	20	1.77628	0.0322909
HOXD12	0.0614423	6	1.21153	0.0298502
TAL2	0.0586888	14	1.23144	0.0291764
EPAS1	0.0797034	22	1.09852	0.0283734
HOXD4	0.0600182	23	1.22172	0.0277922
SOX4	0.0132323	30	1.87836	0.0276561
THRB	0.0167386	20	1.77628	0.026634
FOXE1	0.0381023	19	1.41905	0.0259751
NFIL3	0.0491228	24	1.30872	0.0253886
SOX18	0.0132323	30	1.87836	0.0251792
SOX3	0.0132323	30	1.87836	0.0249127
FOXN3	0.0381023	19	1.41905	0.0248162
PBX1	0.0753955	4	1.12265	0.0242138
KLF2	0.0303513	27	1.51782	0.0240296
GATA4	0.0617175	10	1.20959	0.0238401
NR1I3	0.0167386	20	1.77628	0.0173177
HNF4beta	0.0209559	11	1.67869	0.00703185
SPIC	0.00960595	10	2.01746	0.00620462
