# Supplementary material for: Patterns of Crystallin Gene Expression in Differentiation State Specific Regions of the Embryonic Chicken Lens
Source: Invest Ophthalmol Vis Sci. 2022 Apr 12;63(4):8. doi: 10.1167/iovs.63.4.8 (PMC9012887; doi:10.1167/iovs.63.4.8)
Supplement: Supplement 12 [file iovs-63-4-8_s012.xlsx]

## Sheet: Sheet1
Table S3. Expression levels of all mapped genes in the dissected lens regions.
Symbol	mean NE(EC)	stddev NE(EC)	mean NE(EQ)	stddev NE(EQ)	mean NE(FP)	stddev NE(FP)	mean NE(FC)	stddev NE(FC)
422420	0.17813	0	0.14413	0	0.04782	0	0.0454	0
428563	0.01746	0.006	0.01441	0.001	0.04782	0	0.0454	0
420062	0.01974	0.002	0.02096	0.005	0.00541	0	0.00454	0.002
768965	0.00207	0	0.00043	0	0	0	0.00018	0
424221	0.00067	0	0.00022	0	3e-05	0	0	0
423815	0.13493	0	0.10395	0	0.04821	0	0.04338	0
420927	0.07159	0.004	0.067	0.005	0.04173	0.002	0.03948	0.003
424332	0.14579	0.004	0.13544	0.009	0.037	0.002	0.03554	0.002
423770	0.02402	0.002	0.01973	0.004	0.02327	0.005	0.02145	0.005
420914	0	0	0	0	0	0	0	0
424843	0.14839	0.04	0.10152	0.023	0.03352	0.007	0.02768	0.006
770762	0.00253	0	0.00367	0	0.00142	0	0.00262	0
416778	0.14127	0.014	0.06134	0.006	0.02182	0.003	0.0245	0.002
422369	0.10861	0.014	0.12582	0.019	0.05736	0.012	0.06234	0.013
420741	0.47744	0.068	0.38164	0.062	0.13994	0.025	0.11774	0.019
416408	0.00206	0	0.00115	0	5e-05	0	0.00014	0
418732	0.06338	0.001	0.03654	0.001	0.0111	0	0.01126	0.001
44G24.1	0	0	0	0	0	0	0	0
A1CF	0	0	0	0	0	0	3e-05	0
A2M	0.0009	0.001	0.00651	0.002	0.00045	0	0.00053	0
A2ML1	0.01697	0.014	0.01219	0.01	0.00233	0.003	0.00212	0.002
A2ML2	0.00043	0	0.00053	0	0.00012	0	0.00018	0
A2ML3	0.0009	0	0.00751	0.003	0.00029	0	0.00057	0
A2ML4	0.00512	0	0.00298	0	0.00085	0	0.00049	0
A4GALT	0.00103	0	0.0013	0	0.00026	0	0.00014	0
A4GNT	0	0	0	0	0.0002	0	0.00014	0
AAAS	0.10192	0.021	0.10006	0.017	0.02813	0.005	0.0378	0.007
AACS	0.06585	0.001	0.05597	0.001	0.0214	0	0.02022	0
AADAC	0.12116	0.058	0.10415	0.054	0.0082	0.004	0.01108	0.005
AADACL3A	0.00142	0	0.00085	0	0.01414	0.002	0.01031	0.001
AADACL3B	0.00148	0	0.00057	0	0.00219	0.001	0.00339	0.001
AADACL3C	0.00408	0	0.00143	0	0.05843	0.001	0.03936	0
AADACL4A	0.00464	0	0.00214	0	0.00049	0	6e-05	0
AADACL4B	0.00022	0	0	0	6e-05	0	9e-05	0
AADAT	0.04536	0.004	0.04619	0.004	0.01548	0.002	0.01092	0.001
AAED1	0.02556	0	0.01891	0	0.00497	0	0.00429	0
AAGAB	0.1614	0.017	0.20018	0.028	0.30496	0.043	0.29125	0.037
AAK1	0.02348	0.013	0.02712	0.013	0.01532	0.005	0.01634	0.005
AAMDC	0.30559	0.039	0.28771	0.029	0.08539	0.011	0.08048	0.006
AAMP	0.09042	0.013	0.07926	0.019	0.05393	0.018	0.04824	0.014
AANAT	0.00117	0.001	0.00418	0.002	0.01109	0.006	0.00747	0.004
AAR2	0.83924	0.77	0.70158	0.617	0.18876	0.03	0.19035	0.03
AARS1	0.3569	0.002	0.47601	0.003	0.17215	0.001	0.18185	0.001
AARS2	0.04553	0.002	0.05185	0.002	0.03185	0.001	0.03666	0.001
AARSD1	0.11768	0.001	0.14628	0.001	0.10376	0.001	0.12185	0.001
AASDHPPT	0.03875	0.013	0.02352	0.007	0.04012	0.014	0.03946	0.015
AASS	0.00228	0	0.00203	0	0.00078	0	0.00067	0
AATF	0.11775	0	0.09086	0	0.02032	0	0.02597	0
AATK	0.04465	0.003	0.02175	0.001	0.00318	0	0.00248	0
ABAT	0.10898	0.021	0.11745	0.021	0.10405	0.018	0.11076	0.019
ABCA1	0.00269	0	0.00691	0	0.0059	0	0.00521	0
ABCA12	0.00066	0	0.00015	0	4e-05	0	6e-05	0
ABCA13	0.00126	0.001	0.00032	0	0.00064	0	0.0006	0
ABCA2	0.07812	0.002	0.08615	0.003	0.01809	0.001	0.01814	0.001
ABCA3	0.04153	0.002	0.04309	0.004	0.02862	0.003	0.02451	0.003
ABCA4	0.16629	0.059	0.18035	0.062	0.00754	0.003	0.0089	0.003
ABCA5	0.03156	0.006	0.03087	0.003	0.04172	0.006	0.04352	0.005
ABCA7	0.00433	0.001	0.00197	0	0.00305	0	0.00231	0.001
ABCA8	0.00055	0	0.00171	0	0.00022	0	0.00064	0
ABCA9	0.00016	0	3e-05	0	0.00055	0	0.00021	0
ABCB1	0.00034	0	4e-05	0	0	0	0	0
ABCB10	0.04227	0.008	0.03443	0.007	0.00848	0.001	0.00884	0.002
ABCB11	0.04424	0.009	0.02009	0.006	0.00315	0.001	0.00213	0.001
ABCB1LA	0.00854	0.006	0.0074	0.005	0.00528	0.004	0.00448	0.003
ABCB5	0.00075	0	0.00051	0	0.00021	0	0.00019	0
ABCB6	0.02422	0.002	0.02935	0.005	0.00827	0.006	0.00902	0.006
ABCB7	0.05205	0.006	0.06956	0.004	0.09974	0.007	0.0898	0.008
ABCB8	0.06705	0.016	0.07272	0.017	0.01344	0.003	0.01842	0.005
ABCB9	0.00329	0	0.00421	0	0.00057	0	0.00059	0
ABCC1	0.03353	0	0.03473	0	0.03024	0	0.02556	0
ABCC10	0.03669	0.009	0.02757	0.005	0.00399	0.001	0.00634	0.001
ABCC13	0.01941	0.001	0.02656	0.001	0.00524	0	0.0048	0
ABCC2	0.00054	0	0.00042	0	0	0	0.00027	0
ABCC3	0.01107	0.002	0.00304	0.001	0.00657	0.002	0.00786	0.002
ABCC4	0.00437	0	0.00375	0.001	0.00229	0	0.0022	0
ABCC5	0.06718	0.005	0.06676	0.005	0.03522	0.001	0.03446	0.003
ABCC6	0.02312	0.002	0.02058	0.002	0.00609	0	0.00491	0
ABCC8	0.01633	0.004	0.0026	0	0.00065	0	0.00038	0
ABCC9	0.0724	0.007	0.02694	0.001	0.00154	0	0.00183	0
ABCD2	0.0135	0	0.01915	0	0.06721	0	0.07788	0
ABCD3	0.07958	0	0.08957	0	0.03951	0	0.03333	0
ABCD4	0.05757	0.002	0.05532	0.002	0.01542	0.001	0.01739	0.001
ABCE1	0.35806	0.008	0.46776	0.015	0.23913	0.007	0.2368	0.007
ABCF2	0.25876	0.009	0.36188	0.017	0.17013	0.005	0.1823	0.009
ABCF3	0.16321	0.071	0.15825	0.05	0.07334	0.03	0.07822	0.028
ABCG1	0.01283	0.003	0.01766	0.002	0.0013	0	0.0016	0
ABCG2	0.00691	0	0.00109	0	0.00191	0	0.00013	0
ABCG4	0.00403	0.001	0.01091	0.001	0.00085	0	0.00166	0
ABCG5	0.00898	0.002	0.0084	0.002	0.00103	0	0.00138	0
ABCG8	6e-05	0	3e-05	0	0	0	8e-05	0
ABHD1	0.05017	0.001	0.04069	0.001	0.01337	0	0.01563	0.001
ABHD10	0.02473	0.002	0.0281	0.002	0.01401	0.001	0.01147	0
ABHD11	0.01724	0.001	0.01231	0	0.00667	0.001	0.00831	0
ABHD12	0.3437	0.007	0.30882	0.006	1.28342	0.023	1.35335	0.025
ABHD12B	0.06374	0.001	0.03873	0.001	0.0212	0.001	0.02135	0
ABHD13	0.06225	0.016	0.05294	0.015	0.02045	0.007	0.0184	0.006
ABHD14A	0.01206	0.012	0.01082	0.008	0.00142	0.002	0.00342	0.002
ABHD17A	0.21847	0	0.23229	0	0.09024	0	0.08919	0
ABHD17B	0.03995	0.009	0.03601	0.007	0.00846	0.002	0.00924	0.002
ABHD17C	0.14963	0.051	0.06577	0.022	0.01335	0.005	0.01299	0.005
ABHD18	0.04703	0.015	0.03967	0.01	0.00957	0.002	0.00783	0.002
ABHD2	0.1101	0.044	0.04592	0.013	0.0114	0.004	0.00944	0.003
ABHD3	0.00254	0.001	0.0036	0.001	0	0	0.00022	0
ABHD4	0.08272	0.004	0.09626	0.001	0.0272	0	0.02756	0
ABHD6	0.04146	0.001	0.05008	0.001	0.00839	0	0.0099	0
ABHD8	0.01543	0.002	0.02699	0.004	0.00387	0.001	0.00506	0
ABI1	0.15482	0.039	0.13417	0.036	0.04292	0.012	0.04083	0.012
ABI2	0.08025	0.018	0.0909	0.015	0.04951	0.009	0.05253	0.008
ABI3	0.00552	0	0.0031	0	0.00157	0.001	0.00161	0
ABI3BP	0.01266	0.003	0.05948	0.01	0.00207	0	0.00271	0.001
ABL1	0.15259	0.029	0.09428	0.011	0.01359	0.001	0.01375	0.001
ABL2	0.01974	0.006	0.02185	0.003	0.00551	0.001	0.00499	0.001
ABLIM1	0.12235	0.011	0.12548	0.01	0.10261	0.006	0.09475	0.004
ABLIM2	0.00263	0	0.0018	0	0.01715	0.002	0.01192	0.001
ABLIM3	0.00037	0	0.00105	0	0.00022	0	0.0007	0
ABR	0.03435	0.003	0.03435	0.002	0.0088	0.001	0.00994	0.001
ABRA	0.00392	0.004	0.00266	0.002	0.00077	0.001	0.00313	0.001
ABRACL	0.11955	0.006	0.11517	0.005	0.07497	0.003	0.07653	0.003
ABTB1	0.03717	0	0.03084	0	0.05175	0	0.04317	0
ABTB2	0.00547	0.003	0.00544	0.004	0.14723	0.091	0.14578	0.089
ACAA1	0.06722	0	0.08995	0	0.02691	0	0.03279	0
ACAA2	0.22052	0.004	0.23574	0.005	0.16124	0.003	0.1531	0.003
ACACA	0.12175	0.027	0.13289	0.024	0.05221	0.008	0.04671	0.005
ACACB	0.00077	0.001	0.00148	0.001	0.0001	0	0.00011	0
ACAD11	0.03372	0.001	0.02507	0	0.00654	0	0.00451	0
ACAD8	0.06168	0.006	0.04684	0.004	0.0063	0.001	0.00852	0.001
ACAD9	0.31239	0	0.29729	0	0.12694	0	0.12098	0
ACADL	0.31486	0.04	0.34761	0.046	0.1927	0.025	0.19797	0.027
ACADS	0.08845	0.013	0.0799	0.009	0.04164	0.002	0.04062	0.004
ACADSB	0.03668	0.007	0.03283	0.004	0.00768	0.001	0.00741	0
ACAN	0.00021	0	0.00017	0	0.00013	0	4e-05	0
ACAP2	0.11349	0.001	0.09101	0.001	0.02439	0	0.02728	0
ACAP3	0.00809	0.001	0.0151	0.001	0.17643	0.013	0.15712	0.013
ACAT1	0.24851	0.001	0.31999	0.008	0.12379	0.001	0.10955	0.001
ACAT2	0.10618	0.002	0.09207	0.001	0.02951	0.002	0.02923	0
ACBD3	0.04967	0.02	0.04616	0.018	0.01607	0.007	0.01517	0.006
ACBD4	0.00996	0.002	0.01366	0.002	0.00396	0.001	0.00344	0.001
ACBD5	0.04043	0.001	0.04021	0.004	0.03821	0.005	0.03517	0.005
ACBD6	0.05935	0.029	0.07743	0.037	0.03934	0.019	0.03875	0.019
ACBD7	0.03905	0.017	0.0884	0.038	0.06569	0.028	0.10588	0.046
ACCS	0.01617	0.001	0.01416	0.002	0.00792	0.001	0.00447	0.001
ACCSL	0.00338	0	0.00134	0	0.00101	0	0.00088	0
ACD	0.03888	0.002	0.03088	0.001	0.01041	0	0.00985	0
ACE	0.00058	0	0.00111	0	0.00018	0	0.00024	0
ACE2	0.04566	0	0.01714	0	0.00146	0	0.00108	0
ACER1	0.00071	0	0.00012	0	5e-05	0	0	0
ACER2	0.01884	0.006	0.01731	0.005	0.00624	0.001	0.00636	0
ACER3	0.08053	0.018	0.09542	0.015	0.01808	0.003	0.02007	0.003
ACHE	0.01304	0.002	0.0073	0	0.06008	0.012	0.04426	0.003
ACKR1	0.73509	0	0.79345	0	0.26842	0	0.22224	0
ACKR4	0.00136	0	0.00139	0	0.00075	0	0.00055	0
ACLY	0.46985	0.027	0.95219	0.041	0.44402	0.022	0.42971	0.019
ACMSD	0.00029	0	0.00085	0	0.00068	0	0.00049	0
ACO1	0.09592	0.008	0.13844	0	0.06421	0.003	0.05998	0.001
ACO2	0.36998	0	0.35109	0	0.21956	0	0.21256	0
ACOD1	0.01138	0.009	0.01401	0.011	0.00859	0.007	0.00604	0.005
ACOD1L	0	0	0	0	0	0	0	0
ACOT11	0.0017	0	0.00506	0	0.00385	0	0.00437	0
ACOT12	0.00346	0.004	0.00228	0.003	0.00247	0.003	0.00101	0.001
ACOT13	0.07942	0	0.05716	0	0.04198	0	0.03248	0
ACOT4	0.00943	0.01	0.00804	0.009	0.00175	0.001	0.00147	0.001
ACOT6	0.0321	0	0.02734	0	0.01649	0	0.01638	0
ACOT7	0.05465	0.01	0.0393	0.007	0.01273	0.002	0.01459	0.003
ACOT8	0.02696	0	0.02876	0	0.0078	0	0.01137	0
ACOT9	0.04247	0.004	0.05355	0.003	0.00956	0.001	0.00832	0.001
ACOX1	0.16643	0.003	0.21611	0.005	0.05357	0.002	0.05041	0.001
ACOX2	0.04794	0.01	0.05186	0.006	0.03519	0.003	0.03792	0.004
ACOX3	0.02894	0.002	0.0247	0.001	0.0108	0.001	0.01092	0
ACP1	0.18437	0.075	0.17717	0.073	0.18801	0.084	0.18531	0.083
ACP2	0.13616	0	0.1082	0	0.02615	0	0.02477	0
ACP5	0.00419	0.001	0.0038	0.001	0.00218	0	0.00302	0
ACP6	0.0724	0.037	0.08343	0.043	0.04352	0.022	0.03747	0.019
ACPP	2e-05	0	0.00015	0	0	0	0	0
ACR	0	0	0.00053	0	0	0	0.0005	0
ACRBP	0.00025	0	0.00033	0	0	0	0	0
ACRL	0.00091	0	0.00165	0	0.00438	0	0.00785	0.001
ACSBG1	0.00641	0.006	0.00479	0.004	0.02559	0.001	0.0204	0.002
ACSBG2	0.0155	0.001	0.01735	0.002	0.01201	0.001	0.01064	0.001
ACSF2	0.05777	0	0.03867	0	0.00414	0	0.00442	0
ACSF3	0.01112	0.001	0.01133	0	0.00502	0.001	0.00434	0
ACSL1	0.05702	0.001	0.06438	0.001	0.00715	0	0.00861	0
ACSL3	0.02604	0.002	0.01577	0.001	0.01186	0.003	0.01149	0.002
ACSL4	0.52978	0.022	0.09115	0.003	0.02475	0.002	0.01896	0.001
ACSL5	0.00326	0	0.00141	0	0	0	0	0
ACSL6	0.01982	0.002	0.02131	0.002	0.00848	0	0.00706	0
ACSM3	0	0	0.00011	0	0	0	0.00019	0
ACSM4	8e-05	0	0	0	0	0	0.00016	0
ACSM5	0.00051	0	0.00031	0	0	0	0.00015	0
ACSS1A	0.00497	0	0.00302	0.001	0.00189	0	0.0019	0.001
ACSS1B	0.00487	0.007	0.00357	0.005	0.00064	0.001	0.00119	0.002
ACSS2	0.09198	0.013	0.05876	0.006	0.01448	0.002	0.01419	0.001
ACSS3	0.02328	0.002	0.01704	0.001	0.00537	0	0.00346	0
ACTA1	0.4516	0.113	0.51569	0.131	0.6431	0.164	0.57439	0.147
ACTA2	0.03207	0.012	0.01872	0.007	0.0157	0.006	0.0131	0.005
ACTB	9.71286	0.242	13.7128	0.358	3.732	0.096	4.47387	0.118
ACTBL2	0.00082	0	0.00032	0	5e-05	0	0.00046	0
ACTC1	0.02205	0.003	0.0209	0.003	0.00432	0.001	0.00846	0.001
ACTG1	1.96444	0	4.1528	0	2.06203	0	2.12342	0
ACTG2	0.04267	0.009	0.07026	0.014	0.09207	0.019	0.10272	0.021
ACTL6A	0.09254	0.001	0.07732	0.001	0.01108	0	0.01172	0
ACTL7A	0.0003	0	3e-05	0	0.00012	0	0	0
ACTL9	0.00016	0	0.00016	0	0	0	0	0
ACTN1	0.13708	0.032	0.09948	0.026	0.0169	0.005	0.01503	0.002
ACTN2	0.00162	0	0.00242	0	0.0047	0	0.00429	0
ACTN4	0.39895	0.015	0.36513	0.009	0.19664	0.013	0.19308	0.013
ACTR10	0.25633	0.04	0.31549	0.055	0.1171	0.02	0.11778	0.02
ACTR10L	0.24565	0.081	0.28194	0.09	0.10992	0.035	0.11031	0.036
ACTR1A	0.31009	0.011	0.38787	0	0.19023	0	0.1768	0.003
ACTR2	0.34385	0.033	0.35928	0.047	0.12597	0.018	0.14384	0.024
ACTR3	0.31649	0.024	0.34846	0.042	0.13034	0.012	0.12822	0.017
ACTR3B	0.04905	0.004	0.10394	0.013	0.04446	0.004	0.04553	0.005
ACTR5	0.01334	0.005	0.01202	0.005	0.00232	0.001	0.00319	0.001
ACTR6	0.35301	0.021	0.34691	0.02	0.08655	0.005	0.08163	0.005
ACTR8	0.07608	0.016	0.07704	0.016	0.02167	0.005	0.02536	0.006
ACTRT2	0.01191	0	0.00361	0	0.00339	0	0.00157	0
ACVR1B	0.12637	0.017	0.12746	0.018	0.04304	0.006	0.04135	0.006
ACVR1C	0.00147	0	0.00146	0	0.0003	0	0.00043	0
ACVR2A	0.10789	0.01	0.10946	0.003	0.03095	0.002	0.02977	0.002
ACVR2B	0.11377	0	0.09669	0	0.04633	0	0.04186	0
ACVRL1	0.0014	0	0	0	3e-05	0	0.00037	0
ACY1	0.10218	0.008	0.12004	0.013	0.02006	0.002	0.02817	0.003
ACYP1	0.01585	0.001	0.01458	0	0.00985	0	0.00898	0
ACYP2	0.05751	0.032	0.05846	0.029	0.01639	0.009	0.01711	0.008
ADA	0.05283	0	0.02053	0	0.38642	0	0.40432	0
ADAD1	0.00015	0	0	0	0.00011	0	0.00022	0
ADAL	0.05214	0.011	0.04359	0.008	0.01399	0.005	0.01304	0.003
ADAM10	0.19642	0	0.16036	0	0.0493	0	0.04326	0
ADAM11	0.00501	0	0.00472	0	0.00072	0	0.00037	0
ADAM12	0.00961	0	0.00516	0	0.00209	0	0.00191	0
ADAM15	8e-05	0	0	0	0	0	0	0
ADAM17	0.1441	0.002	0.11854	0.003	0.05151	0.002	0.05028	0.001
ADAM19	0	0	0.00035	0	9e-05	0	7e-05	0
ADAM20	0.00139	0	0.0012	0	0.00056	0	0	0
ADAM20L	0.00014	0	0.00016	0	0	0	6e-05	0
ADAM22	0.00728	0.002	0.01174	0.003	0.01168	0.003	0.01316	0.003
ADAM23	0.03664	0.01	0.02448	0.006	0.01816	0.002	0.0171	0.002
ADAM32	0.0028	0	0.00625	0	0.01229	0	0.01227	0
ADAM32L1	0.00324	0	0.00251	0	0.00413	0	0.00302	0
ADAM32L2	0.0069	0	0.00217	0	0.00309	0	0.0063	0
ADAM33	0.00013	0	0.00013	0	6e-05	0	1e-05	0
ADAM8	0.00046	0	0	0	0.0006	0	0.001	0
ADAM9	0.17772	0.002	0.13954	0.001	0.0874	0.001	0.07662	0.001
ADAM9L	0.00106	0	0.00188	0	0.00035	0	0	0
ADAMDEC1	0.0011	0	0.00044	0	0	0	0.00029	0
ADAMTS1	0.02441	0.002	0.01911	0.001	0.00888	0	0.00843	0
ADAMTS12	0.01571	0.002	0.00688	0.001	0.08296	0.014	0.08803	0.015
ADAMTS13	0.03975	0.007	0.03783	0.011	0.00142	0	0.00227	0.001
ADAMTS14	0.16536	0.008	0.16182	0.006	0.04852	0.002	0.0458	0.001
ADAMTS15	0.00028	0	0.00026	0	0.00014	0	5e-05	0
ADAMTS17	0.30383	0.056	0.11025	0.015	0.00929	0.002	0.00873	0.001
ADAMTS18	0.20061	0.02	0.07324	0.003	0.04277	0.002	0.03496	0.001
ADAMTS19	0.00288	0	0.00277	0	0.00139	0	0.00156	0
ADAMTS2	0.00072	0	0.00047	0	0.00122	0.001	0.00117	0
ADAMTS20	0.00099	0	0.0005	0	0.00021	0	0.00014	0
ADAMTS3	0.2001	0.056	0.00892	0.002	0.00285	0.001	0.00139	0
ADAMTS4	0.00214	0.001	0.0009	0	0.00088	0	0.0002	0
ADAMTS5	0.0066	0.002	0.00353	0.002	0.00031	0	0.00023	0
ADAMTS6	0.0191	0.004	0.03095	0.006	0.00574	0	0.00431	0
ADAMTS7	0.00089	0	0.00097	0	0.0001	0	0.00028	0
ADAMTS8	0.04304	0	0.02586	0.002	0.0048	0	0.00503	0.001
ADAMTS9	0.01184	0.002	0.00237	0	0.00072	0	0.00039	0
ADAMTSL1	0.00057	0	0.001	0	0.00168	0.001	0.00143	0.001
ADAMTSL2	0.01746	0.003	0.0036	0	0.00834	0.001	0.00928	0.002
ADAMTSL2L	0.01988	0.006	0.0179	0.006	0.0439	0.013	0.04173	0.012
ADAMTSL3	0.00816	0.003	0.06055	0.018	0.00154	0	0.00307	0.001
ADAMTSL5	0.00037	0	0.00029	0	0.0001	0	0.00012	0
ADAP1	0.02042	0.002	0.02761	0.008	0.02018	0.005	0.01103	0.002
ADAP1L	0.00032	0	0.00063	0	0.0001	0	0	0
ADAP2	0.00071	0	0.00094	0	0.00042	0	0.00025	0
ADAR	0.06476	0.004	0.05902	0.004	0.01892	0.001	0.02234	0.002
ADARB1	0.02183	0	0.01635	0	0.00118	0	0.00124	0
ADARB2	2e-05	0	0.00043	0	5e-05	0	4e-05	0
ADAT1	0.0723	0.017	0.06141	0.016	0.02066	0.004	0.01963	0.004
ADAT2	0.07744	0.028	0.08203	0.03	0.02985	0.012	0.03404	0.014
ADCK1	0.01011	0.001	0.00961	0.001	0.00349	0	0.00312	0
ADCK2	0.03981	0.006	0.03541	0.001	0.00586	0.001	0.00419	0
ADCY1	0.00019	0	0.00017	0	0	0	7e-05	0
ADCY10L1	0.00132	0	0.00113	0	0.00092	0	0	0
ADCY10L11	0.00112	0	0.00067	0	0.00082	0	9e-05	0
ADCY10L13	0	0	0	0	0	0	0	0
ADCY10L3	0.00117	0	0.00124	0	0.00075	0	0	0
ADCY10L4	0	0	0	0	0	0	0	0
ADCY10L5	0	0	0	0	0	0	0	0
ADCY10L6	0.00121	0	0.00097	0	0.00057	0	0	0
ADCY10L8	0.0011	0	0.00115	0	0.00141	0	0	0
ADCY2	0.00081	0	0.00112	0	0	0	2e-05	0
ADCY3	0.01135	0.005	0.01205	0.004	0.00329	0.002	0.00292	0.001
ADCY6	0.02642	0.005	0.02623	0.003	0.05713	0.007	0.05897	0.007
ADCY7	0.00058	0	0.00197	0	0.0008	0	0.00032	0
ADCY8	0.08206	0.001	0.28371	0.004	0.0801	0.001	0.0517	0.001
ADCY9	0.07728	0.005	0.07681	0.004	0.02817	0.002	0.03028	0.001
ADCYAP1	0.0006	0	0	0	0	0	0.00027	0
ADCYAP1R1	0.00238	0	0.00051	0	8e-05	0	0.00019	0
ADD1	0.2836	0.044	0.28059	0.026	0.11106	0.01	0.1318	0.016
ADD2	0.00726	0.001	0.00421	0	0.00142	0	0.00186	0
ADD3	0.15434	0.042	0.13458	0.031	0.10796	0.024	0.10421	0.023
ADGB	0.00142	0	2e-05	0	0.00113	0.001	0.00076	0.001
ADGRA1	0.00077	0	0.00224	0.001	0.0003	0	5e-05	0
ADGRA2	0.00644	0.005	0.00396	0.004	0.0025	0.003	0.00251	0.003
ADGRA3	0.05429	0.027	0.05025	0.023	0.01367	0.006	0.0124	0.006
ADGRB1	0.01074	0.001	0.0088	0	0.00019	0	0.0007	0
ADGRB2	0.00367	0	0.00148	0	0.0005	0	0.00039	0
ADGRB3	0.00153	0	0.00146	0	0.01542	0	0.01053	0
ADGRD1	0.55289	0.032	0.40624	0.03	0.14123	0.015	0.11347	0.013
ADGRD2	0.00262	0	0.00396	0	0.00032	0	0.00025	0
ADGRF4	0.00252	0.003	0.00265	0.002	0.00064	0	0.00038	0
ADGRF5	0.00014	0	0.00014	0	0	0	8e-05	0
ADGRG1	0.17385	0.013	0.23828	0.018	0.03386	0.003	0.04295	0.003
ADGRG2	0.0004	0	3e-05	0	0.00024	0	2e-05	0
ADGRG3	0.00049	0	0.00028	0	0	0	0.00015	0
ADGRG4	0.0004	0	0.00018	0	0.00023	0	0	0
ADGRG5	0.00103	0	0.00152	0	0.00016	0	0.00029	0
ADGRG6	0.00119	0	0.00346	0.001	0.00053	0	0.0004	0
ADGRG7	0.0001	0	2e-05	0	0.00012	0	0.00024	0
ADGRL2	0.03045	0.002	0.02128	0.002	0.02965	0.003	0.02915	0.003
ADGRL3	0.03962	0.004	0.03591	0.004	0.23188	0.027	0.20359	0.026
ADGRL4	7e-05	0	4e-05	0	8e-05	0	0.0002	0
ADGRV1	0.00116	0.002	0.00022	0	0.00024	0	0.0001	0
ADH1C	0.00085	0	0.00083	0	0.00239	0	0.00117	0
ADH4	0.57892	0.027	0.64484	0.03	0.21328	0.01	0.18272	0.009
ADH6	0.00071	0	0.00036	0	0.00024	0	0.00053	0
ADHFE1	0.03162	0.005	0.03692	0.005	0.02387	0.002	0.02908	0.004
ADI1	0.31556	0.008	0.40724	0.021	0.13613	0.005	0.13281	0.008
ADIPOQ	0.00072	0	0	0	0	0	0	0
ADIPOR1	0.16967	0.029	0.16381	0.024	0.1402	0.022	0.13152	0.019
ADIPOR2	0.1233	0.012	0.12162	0.003	0.04101	0.002	0.0437	0.001
ADIRF	0	0	0	0	0	0	0	0
ADK	0.0404	0.039	0.05369	0.05	0.01297	0.012	0.01213	0.011
ADM	0.00028	0	0.00067	0	0	0	0	0
ADM2	0.00189	0	0.00222	0	0	0	0	0
ADMP	0.00037	0	0.00051	0	0	0	0.00043	0
ADNP	0.20351	0.05	0.19858	0.049	0.07336	0.02	0.06749	0.018
ADNP2	0.06525	0.004	0.05104	0.004	0.01127	0.001	0.01351	0.001
ADO	0.07547	0.033	0.07297	0.012	0.02838	0.007	0.0322	0.01
ADORA1	0.00027	0	0.00053	0	0	0	0	0
ADORA2A	0.06151	0.008	0.02801	0	0.00228	0	0.00116	0
ADORA2B	0.00049	0	0.00043	0	0.0083	0	0.00535	0
ADORA3	0.00043	0	0.0003	0	0.0003	0	0.00022	0
ADPGK	0.13224	0.001	0.0534	0	0.00943	0	0.00774	0
ADPRH	0.0811	0.035	0.05901	0.024	0.06956	0.033	0.06564	0.029
ADPRHL	0.06031	0.006	0.05508	0.006	0.01574	0.002	0.02106	0.002
ADPRHL1	0.27727	0.208	0.01632	0.011	0.00267	0.002	0.00113	0.001
ADPRHL2	0.05801	0.021	0.04688	0.013	0.02217	0.004	0.0223	0.005
ADPRM	0.03171	0.003	0.0194	0.002	0.02115	0.001	0.01899	0.002
ADRA1A	0.00051	0.001	0.0002	0	0.00016	0	4e-05	0
ADRA1B	0.04142	0.023	0.04255	0.024	0.00298	0.002	0.00296	0.002
ADRA1D	0.0004	0	0	0	0	0	0	0
ADRA2A	0.00187	0	0.00084	0	0.00034	0	0.00069	0
ADRA2B	0.00739	0.001	0.00544	0	0.00126	0	0.00153	0
ADRA2BL2	0.00085	0	0.00028	0	0.0003	0	0.0003	0
ADRA2C	0.01536	0.007	0.00426	0.003	0.0018	0.001	0.00059	0
ADRB1	0.00321	0.001	0.00215	0	0.0132	0.002	0.01912	0.003
ADRB2	0.00198	0	0.01444	0.001	0.03907	0.004	0.01065	0.002
ADRB3	6e-05	0	0.00024	0	0.00063	0	3e-05	0
ADRM1	0.28705	0.02	0.31298	0.024	0.15294	0.012	0.15383	0.012
ADSL	0.36795	0.01	0.55378	0.016	0.28239	0.008	0.31774	0.009
ADSS1	0.55743	0.129	0.30384	0.041	0.35214	0.032	0.31064	0.031
ADSS2	0.33201	0.018	0.16751	0.011	0.02158	0.002	0.01924	0.001
ADTRP	0.00075	0.001	0	0	0.00018	0	0	0
AEBP1	0.05293	0.001	0.02369	0	0.00533	0	0.00378	0
AEBP2	0.03358	0.004	0.02612	0.004	0.00905	0	0.00923	0.001
AEN	0.01775	0.001	0.0167	0.002	0.00216	0.001	0.00392	0
AES	0.55135	0.152	0.51285	0.127	0.05278	0.014	0.05057	0.013
AFAP1	0.02974	0.005	0.01806	0.002	0.00575	0.001	0.00669	0.001
AFAP1L1	0.0013	0	0.00212	0	0.00029	0	0.00026	0
AFAP1L2	0.01054	0.001	0.00222	0	0.00108	0	0.00165	0
AFDN	0.05108	0.005	0.05671	0.006	0.08293	0.011	0.06931	0.009
AFF1	0.1026	0.011	0.1322	0.007	0.0293	0.002	0.02656	0.002
AFF2	0.01204	0	0.02285	0.002	0.00238	0	0.00348	0
AFF3	0.00148	0	0.00041	0	5e-05	0	0.00018	0
AFF4	0.05209	0.009	0.04361	0.005	0.02715	0.003	0.02576	0.003
AFG3L2	0.10549	0.001	0.0802	0.002	0.16457	0.007	0.15975	0.007
AFMID	0.0632	0.006	0.0523	0.003	0.02383	0.002	0.02015	0.001
AFP	0.00013	0	0.00013	0	0	0	9e-05	0
AFTPH	0.05086	0.001	0.05286	0.003	0.01829	0	0.01731	0.002
AGA	0.1401	0	0.08424	0	0.03108	0	0.02466	0
AGAP1	0.02915	0.002	0.01859	0.002	0.01337	0.001	0.01199	0.002
AGAP3	0.04428	0.005	0.05105	0.007	0.10918	0.017	0.10206	0.016
AGBL1	0.0494	0.008	0.13304	0.015	0.02629	0.003	0.02883	0.003
AGBL2	0.00031	0	0.00107	0	0.00125	0	0.00156	0.001
AGBL3	0.00015	0	0.00386	0	0.00024	0	0.00069	0
AGBL4	0.04194	0.027	0.03313	0.023	0.01552	0.01	0.01443	0.01
AGBL5	0.02058	0.002	0.0176	0.002	0.00424	0	0.00349	0
AGFG1	0.10264	0.009	0.10005	0.004	0.0586	0.004	0.06127	0.003
AGGF1	0.05157	0.007	0.03498	0.005	0.01105	0.001	0.01138	0.002
AGK	0.11684	0.013	0.07069	0.009	0.01617	0.003	0.02046	0.003
AGL	0.0344	0.002	0.1616	0.012	0.02158	0.001	0.0182	0.001
AGMAT	0.08627	0.091	0.07863	0.088	0.03417	0.038	0.03584	0.04
AGMO	0.00015	0	1e-05	0	0.00016	0	0.00011	0
AGO1	0.27972	0	0.30731	0.001	0.05782	0	0.05955	0
AGO3	0.03496	0.014	0.03195	0.011	0.0135	0.005	0.01474	0.003
AGO4	0.09739	0.001	0.08033	0	0.01741	0	0.01903	0
AGPAT1	0.00211	0	0.0019	0.001	0.00026	0	0	0
AGPAT2	0.01598	0	0.02081	0	0.00444	0	0.00503	0
AGPAT3	0.04647	0.008	0.05194	0.013	0.01813	0.008	0.01543	0.007
AGPAT4	0.15554	0.036	0.35604	0.075	0.19749	0.041	0.18315	0.039
AGPAT5	0.10011	0	0.05953	0	0.03077	0	0.03273	0
AGPS	0.07444	0.003	0.07186	0.001	0.02831	0.002	0.03114	0.003
AGR2	0.00042	0	0	0	0	0	0.00044	0
AGR3	0.00033	0	0	0	0.00048	0	0	0
AGRN	0.0193	0.005	0.00313	0.001	0.00117	0	0.00106	0
AGRP	0.0008	0.001	0.00032	0.001	0	0	0	0
AGT	0.00019	0	0.01004	0.001	0.00269	0	0.00411	0
AGTPBP1	0.00631	0	0.02063	0.002	0.02575	0.002	0.02314	0.002
AGTR1	0.00036	0	0.00036	0	0.00045	0	0	0
AGTR2	0.01521	0.026	0.01066	0.018	0.01949	0.034	0.01885	0.033
AGTRAP	0.01963	0	0.01936	0	0.00414	0	0.00795	0
AGXT	0.00739	0.001	0.00483	0.001	0.00022	0	0.00055	0
AGXT2	0.00565	0.004	0.0081	0.004	0.00132	0.001	0.00194	0.001
AHCTF1	0.0701	0.003	0.04674	0.002	0.03012	0.002	0.02803	0.002
AHCY	2.59456	0.614	2.64444	0.535	0.67602	0.144	0.64338	0.131
AHCYL1	0.14128	0.005	0.13305	0.005	0.07425	0.003	0.06948	0.003
AHCYL2	0.56277	0.022	0.48368	0.016	0.32002	0.012	0.32922	0.013
AHDC1	0.02723	0	0.01445	0	0.00373	0	0.00463	0
AHI1	0.00839	0.002	0.00662	0.002	0.00391	0.001	0.00291	0.001
AHNAK2	0.01268	0	0.00164	0	0.00058	0	0.00036	0
AHR1A	0.00176	0	0.00283	0	0.00077	0	0.00089	0
AHR1B	0.01486	0	0.05447	0.002	0.0008	0	0.00203	0
AHR2	0.0037	0	0.01285	0	0.00054	0	0.00074	0
AHRR	0.00021	0	7e-05	0	0	0	2e-05	0
AHSA1	0.21982	0.015	0.24608	0.018	0.22503	0.016	0.2124	0.014
AHSA2	0.09724	0	0.08312	0	0.05557	0	0.04184	0
AHSG	0.0015	0	0.003	0	0.06681	0.004	0.09652	0.006
AICDA	0.00015	0	0.00065	0	0	0	0	0
AIDA	0.13352	0.017	0.1479	0.022	0.05176	0.014	0.04931	0.012
AIFM1	0.2574	0.016	0.25559	0.015	0.22565	0.014	0.22973	0.014
AIFM2	0.01131	0	0.0215	0	0.01478	0	0.01898	0
AIFM3	0.01294	0.002	0.00264	0	0.00097	0	0.00095	0
AIG1	0.01862	0.011	0.02964	0.015	0.00593	0.003	0.00667	0.003
AIM1	0.00346	0.002	0.00088	0	0.00293	0	0.003	0
AIM1L	0.00011	0	6e-05	0	0.00036	0	0.00018	0
AIMP1	0.23995	0.052	0.40961	0.089	0.22451	0.049	0.21474	0.047
AIMP2	0.1704	0.012	0.31997	0.024	0.22284	0.017	0.20831	0.017
AIP	0.07954	0.001	0.07382	0.002	0.0267	0	0.02695	0.001
AIPL1	0.00674	0.005	0.00692	0.004	0.00305	0.002	0.00219	0.002
AJAP1	0.02838	0.007	0.01275	0.003	0.00273	0.001	0.00314	0.001
AK1	0.1223	0.024	0.18011	0.036	0.05024	0.01	0.05759	0.012
AK2	0.18257	0.07	0.25496	0.084	0.12768	0.049	0.1233	0.035
AK3	0.04086	0.016	0.05697	0.024	0.01728	0.009	0.02184	0.011
AK4	0.10167	0.001	0.05793	0.001	0.01284	0	0.01197	0
AK5	0.00326	0	0.00116	0	0.001	0	0.00079	0
AK6	0.06171	0	0.07878	0	0.02175	0	0.02149	0
AK7	0.00419	0.004	0.00342	0.003	0.00125	0.001	0.00083	0.001
AK8	0.00943	0	0.00805	0	0.00634	0	0.00353	0
AK9	3e-05	0	0.00016	0	0.00014	0	0.0003	0
AKAIN1	0.00373	0	0.0019	0	0.00074	0	0.00066	0
AKAP1	0.06986	0.001	0.06033	0.002	0.01987	0.001	0.02053	0.001
AKAP10	0.05609	0.018	0.06331	0.02	0.13473	0.042	0.11736	0.038
AKAP11	0.0274	0.007	0.02853	0.005	0.00624	0.001	0.00585	0.001
AKAP12	0.02198	0.001	0.01844	0	0.00313	0	0.00398	0
AKAP13	0.10146	0.01	0.09234	0.009	0.03409	0.003	0.04119	0.004
AKAP14	0.00158	0	0.00065	0	0	0	0	0
AKAP17A	0.03697	0.004	0.02937	0.004	0.00991	0.002	0.0101	0.002
AKAP5	0.00475	0	0.00255	0	0.00774	0.001	0.00849	0.001
AKAP6	0.00035	0	0.00025	0	0.00123	0	0.00049	0
AKAP7	0.02496	0.005	0.03083	0.007	0.00318	0	0.00235	0
AKAP7L	0	0	0	0	0	0	0	0
AKAP8L	0.15466	0.01	0.14568	0.012	0.06166	0.004	0.05387	0.004
AKAP9	0.05869	0.002	0.04374	0.001	0.01469	0	0.0128	0
AKIP1	0.03466	0.001	0.02698	0.001	0.00317	0	0.00545	0
AKIRIN2	0.21466	0.055	0.27005	0.07	0.11455	0.03	0.08829	0.023
AKNA	0.01602	0.009	0.01383	0.006	0.00619	0.004	0.00593	0.003
AKNAD1	0.0031	0	0.00161	0	0.00369	0	0.00198	0
AKR1A1	0.28306	0.04	0.18694	0.027	0.05447	0.008	0.04785	0.007
AKR1B1	0.48515	0.022	0.29135	0.013	0.5529	0.025	0.60617	0.027
AKR1B10	0.42858	0	0.03902	0	0.00829	0	0.00593	0
AKR1D1	0.01415	0.001	0.00337	0	0.00077	0	0.00085	0
AKR1E2	0.14587	0.009	0.11194	0.007	0.16686	0.009	0.17364	0.01
AKR7A2	0.1648	0	0.1751	0	0.05619	0	0.05969	0
AKT1	0.29166	0.027	0.28467	0.025	0.09482	0.008	0.09195	0.007
AKT3	0.09225	0.003	0.10344	0.013	0.03634	0.006	0.03402	0.006
AKTIP	0.07748	0.023	0.08822	0.027	0.16422	0.053	0.16741	0.056
ALAD	0.20145	0.021	0.098	0.024	0.02635	0.017	0.03014	0.019
ALAS1	0.07584	0.002	0.07278	0.001	0.09047	0.001	0.07642	0.001
ALB	0.00204	0	0.00228	0	0.00061	0	0.00032	0
ALC	0	0	0.00031	0	0	0	0.00018	0
ALCAM	0.01129	0.001	0.00331	0	0.00134	0	0.0004	0
ALDH18A1	0.21408	0.02	0.12412	0.008	0.01176	0.001	0.01107	0.001
ALDH1A1	0.02734	0.008	0.00309	0.001	0.0014	0	0.00098	0
ALDH1A2	0.00101	0	0.00182	0	0.00044	0	0.00021	0
ALDH1A3	0.04529	0.012	0.0046	0.001	0.00127	0	0.00242	0.001
ALDH1L2	0.07468	0.007	0.11279	0.011	0.02194	0.002	0.02172	0.003
ALDH3A2	0.17044	0.04	0.18009	0.05	0.09409	0.027	0.09909	0.028
ALDH3B1	0.0378	0.011	0.00609	0	0.00385	0.002	0.0052	0.003
ALDH3B2	0.0089	0.001	0.00249	0	0.00114	0	0.00067	0
ALDH4A1	0.04277	0	0.04775	0	0.00638	0	0.00669	0
ALDH5A1	0.04341	0	0.03703	0	0.01368	0	0.01539	0
ALDH6A1	0.05294	0.001	0.04342	0.006	0.01126	0.002	0.00996	0.002
ALDH7A1	0.27355	0	0.21233	0	0.03958	0	0.03528	0
ALDH8A1	0.00013	0	0.00027	0	0.00013	0	0.0001	0
ALDH9A1	0.25827	0	0.20264	0	0.07479	0	0.07176	0
ALDOB	0.00611	0	0.01051	0.001	0.00655	0.005	0.00966	0.004
ALDOC	2.17446	0	1.68866	0	2.13361	0	2.20505	0
ALG1	0.04485	0.015	0.04396	0.015	0.01283	0.005	0.01331	0.005
ALG10	0.06839	0.001	0.05181	0.001	0.00779	0	0.00976	0
ALG11	0.09279	0.007	0.06851	0.005	0.03681	0.003	0.02952	0.002
ALG12	0.26107	0.057	0.17213	0.031	0.04341	0.009	0.03325	0.006
ALG13	0.04257	0.038	0.03397	0.03	0.01529	0.014	0.01349	0.012
ALG14	0.04525	0.01	0.05868	0.012	0.02615	0.006	0.0194	0.004
ALG2	0.05555	0.002	0.04771	0.002	0.01281	0.001	0.01063	0
ALG3	0.06056	0.004	0.06552	0.004	0.02604	0.002	0.02522	0.002
ALG5	0.0711	0	0.07152	0	0.02818	0	0.02441	0
ALG6	0.0836	0.009	0.07306	0.008	0.02614	0.003	0.02304	0.002
ALG8	0.0661	0.003	0.03844	0.001	0.01151	0.001	0.00926	0
ALG9	0.08131	0.052	0.09837	0.071	0.04667	0.031	0.04075	0.028
ALK	0.00126	0.001	0.00094	0	0.00015	0	0.00032	0
ALKBH1	0.06456	0.001	0.04709	0.001	0.01708	0	0.01536	0.001
ALKBH2	0.02957	0.006	0.02375	0.004	0.01385	0.003	0.01706	0.002
ALKBH3	0.04622	0.003	0.06121	0.001	0.03022	0.001	0.03451	0.001
ALKBH4	0.0116	0.002	0.01767	0.004	0.00608	0.001	0.00373	0
ALKBH5	0.07201	0	0.08036	0	0.06287	0	0.06402	0
ALKBH8	0.03302	0.005	0.03996	0.007	0.01547	0.003	0.01733	0.003
ALMS1	0.0275	0.005	0.02211	0.002	0.0051	0	0.00462	0
ALOX15B	0.0001	0	0.00013	0	0	0	0	0
ALOX5	0.00326	0	0.00131	0	0.00159	0	0.00126	0
ALOX5AP	0.00235	0	0	0	0	0	0	0
ALPI	0.00115	0	0.00118	0	0	0	0.0001	0
ALPK1	0.00058	0	0.00031	0	0.00032	0	0.00013	0
ALPK2	0.00148	0	0.00085	0	0.00066	0	0.00044	0
ALPK3	0.11211	0.01	0.24719	0.016	0.06643	0.002	0.07099	0.002
ALPL	0.04863	0	0.06429	0.002	0.00347	0	0.00357	0
ALPPL	0.00131	0	0.00063	0	0.00022	0	0	0
ALS2	0.06581	0.014	0.04964	0.008	0.01864	0.002	0.0172	0.002
ALS2L	0.01906	0.002	0.03748	0.003	0.17858	0.009	0.20708	0.01
ALX1	0	0	0	0	0	0	0	0
ALX4	0.00069	0	0	0	0	0	0	0
ALYREF	0.33469	0	0.24956	0	0.07105	0	0.07871	0
AMACR	0.0367	0	0.02202	0	0.00608	0	0.00361	0
AMBP	0.00044	0	0	0	0	0	0.00064	0
AMBRA1	0.04464	0.004	0.044	0.004	0.02306	0.002	0.02556	0.003
AMD1	0.05488	0	0.04169	0	0.10362	0.006	0.10844	0.008
AMDHD1	0.00195	0	0.00307	0	0.00062	0	0.00049	0
AMDHD2	0.03216	0.003	0.0379	0.004	0.0281	0.003	0.0296	0.004
AMER1	0.04253	0.004	0.03686	0.001	0.01126	0.001	0.01023	0
AMER2	0.0183	0.006	0.01075	0.002	0.00173	0	0.0015	0
AMER3	0.00076	0	0.00948	0.001	0.0073	0	0.00367	0
AMFR	0.24878	0.002	0.31877	0.014	0.67145	0.142	0.65257	0.126
AMH	0.00423	0	0.00088	0	0.00079	0	0.00026	0
AMHR2	0.00347	0.004	0.0047	0.005	0.00274	0.003	0.00287	0.004
AMIGO2	0.00177	0	0.0098	0	0.02325	0.001	0.02082	0.001
AMIGO3	0.00194	0	0.002	0	0.00043	0	0.00061	0
AMMECR1	0.0391	0.016	0.03546	0.008	0.03605	0.01	0.03742	0.008
AMMECR1L	0.06737	0.009	0.07521	0.008	0.042	0.005	0.03926	0.005
AMN	0.00521	0	0.00039	0	0.0011	0	0.00085	0
AMN1	0.01087	0.005	0.00833	0.006	0.00335	0.002	0.00506	0.003
AMOT	0.06154	0.016	0.04109	0.011	0.02644	0.009	0.02696	0.009
AMOTL1	0.00827	0.002	0.00623	0.001	0.00161	0	0.00277	0
AMOTL2	0.04867	0.011	0.01502	0.003	0.00259	0.001	0.00295	0.001
AMPD1	0.00047	0	0.00022	0	0	0	0.00035	0
AMPD2	0.05591	0.001	0.04607	0.002	0.00443	0	0.00565	0
AMPD3	0.00205	0	0.00102	0	0.00024	0	0.00029	0
AMPH	0.00038	0	0.00016	0	0.00032	0	0.00012	0
AMT	0.04117	0.005	0.04835	0.006	0.0239	0.001	0.02646	0.001
AMY1A	0.05082	0.001	0.09119	0.002	0.01442	0	0.0108	0.001
AMY1AP	0.00882	0	0.01235	0	0.00136	0	0.00133	0
AMY2A	0.00321	0.002	0.00586	0.002	0.0012	0	0.00053	0
AMZ2	0.00015	0	0.00028	0	0.00026	0	0.00015	0
ANAPC1	0.07057	0.003	0.05599	0.002	0.02654	0.001	0.02613	0.001
ANAPC10	0.02208	0.014	0.01248	0.009	0.01086	0.007	0.00678	0.004
ANAPC13	0.0422	0.027	0.03693	0.027	0.02755	0.023	0.02938	0.024
ANAPC15	0.24393	0	0.23614	0	0.18383	0	0.1768	0
ANAPC16	0.15813	0.027	0.15625	0.026	0.10087	0.017	0.11405	0.019
ANAPC2	0.07398	0.01	0.10192	0.013	0.03585	0.005	0.04175	0.006
ANAPC4	0.03931	0.006	0.03595	0.011	0.0212	0.009	0.0205	0.007
ANAPC5	0.07165	0	0.05771	0	0.01252	0	0.01135	0
ANAPC7	0.0451	0.001	0.03211	0	0.00961	0	0.01181	0
ANGEL1	0.11472	0.019	0.11115	0.004	0.15697	0.035	0.14465	0.032
ANGEL2	0.09452	0.004	0.09827	0.004	0.03175	0.002	0.03387	0.001
ANGPT1	0.00048	0	0	0	0.00099	0	0.0008	0
ANGPT1L	0.00115	0	0.00146	0	0.00589	0	0.00606	0
ANGPT2	0.00857	0	0.00655	0	0.032	0.002	0.04315	0.003
ANGPT4	0.00286	0.001	0.00069	0	0.00027	0	0.00035	0
ANGPTL1	0.00217	0	0.00137	0	0.00023	0	0	0
ANGPTL2	0.02164	0	0.01311	0	0.00163	0	0.00102	0
ANGPTL3	0.00072	0	0.00091	0	0.00031	0	0.00025	0
ANGPTL4	0.05522	0.004	0.04931	0.004	0.00355	0	0.00383	0
ANGPTL5	0.00016	0	0	0	0.00027	0	0	0
ANGPTL6	0.00052	0	0.0007	0	0.00096	0	0.00148	0
ANGPTL7	0.00466	0.002	0.00097	0.001	0.00232	0.001	0.00429	0.002
ANK1	0.00321	0	0.00086	0	0.00692	0.001	0.00667	0.001
ANK2	0.00337	0	0.00228	0	0.0036	0.001	0.00239	0
ANK3	0.13973	0.056	0.23994	0.105	0.35928	0.163	0.35712	0.165
ANKDD1A	0.01247	0.004	0.01763	0.003	0.00211	0.002	0.00225	0.001
ANKDD1B	0.00144	0.002	0.00114	0.001	0.00215	0.001	0.00183	0.001
ANKEF1	0.00111	0	0.00105	0	0.0002	0	0.00021	0
ANKFN1	8e-05	0	4e-05	0	0	0	3e-05	0
ANKFN1L	0.00282	0	0.00194	0	0.00057	0	0.00103	0
ANKFY1	0.0638	0.022	0.10182	0.038	0.03685	0.012	0.03656	0.007
ANKH	0.30038	0.018	0.39264	0.025	0.04575	0.003	0.04587	0.002
ANKHD1	0.10245	0.027	0.1086	0.026	0.07965	0.016	0.08167	0.018
ANKIB1	0.05502	0.003	0.05786	0.001	0.2569	0.006	0.27201	0.009
ANKK1	0.00068	0	0.00072	0	0.00016	0	3e-05	0
ANKLE1	0.01187	0.001	0.01176	0.003	0.00162	0	0.00169	0
ANKLE2	0.08496	0.02	0.09079	0.014	0.0351	0.005	0.03006	0.004
ANKMY1	0.01096	0.001	0.01104	0.001	0.00218	0	0.00232	0
ANKMY2	0.03018	0	0.03496	0	0.02358	0	0.0192	0
ANKRA2	0.09709	0.004	0.07776	0.004	0.02277	0.001	0.01913	0
ANKRD1	0.00042	0	0	0	0.00265	0	0.00356	0
ANKRD10	0.16683	0.005	0.12572	0.004	0.09318	0.004	0.11188	0.006
ANKRD11	0.09137	0.007	0.07683	0.006	0.04756	0.003	0.04623	0.004
ANKRD12	0.01019	0.004	0.00634	0.002	0.01426	0.003	0.00955	0.005
ANKRD13A	0.07683	0.002	0.05366	0.001	0.01231	0.001	0.01566	0
ANKRD13B	0.03453	0.001	0.03335	0.003	0.0064	0	0.00618	0
ANKRD13C	0.04463	0.023	0.03426	0.021	0.01103	0.004	0.01288	0.008
ANKRD13D	0.04917	0.006	0.04665	0.005	0.00961	0.001	0.0096	0.001
ANKRD16	0.02211	0.006	0.01609	0.005	0.00979	0.003	0.0099	0.002
ANKRD17	0.06566	0.025	0.06709	0.027	0.04806	0.02	0.04874	0.02
ANKRD2	0.00104	0	0.00124	0	6e-05	0	0.00042	0
ANKRD22	0.00333	0.001	0.00121	0	0.00083	0	0.00023	0
ANKRD24	0.00168	0	0.00125	0	0.00032	0	0.00028	0
ANKRD26	0.01166	0.001	0.01103	0.001	0.00763	0	0.00568	0
ANKRD27	0.04071	0.018	0.04325	0.019	0.02163	0.013	0.01947	0.011
ANKRD28	0.09502	0.006	0.08806	0.008	0.05015	0.005	0.04815	0.005
ANKRD29	0.11775	0.024	0.01995	0.002	0.00263	0.001	0.00144	0
ANKRD31	0.01082	0.002	0.00721	0.002	0.00184	0.001	0.00141	0
ANKRD33	0.00038	0	5e-05	0	6e-05	0	6e-05	0
ANKRD33B	0.00101	0	0.00018	0	0.00031	0	0.00027	0
ANKRD34B	0.00762	0.005	0.00743	0.004	0.00687	0.005	0.00622	0.004
ANKRD34C	0.05228	0.021	0.04526	0.018	0.00982	0.004	0.0124	0.005
ANKRD39	0.02397	0.002	0.01582	0.002	0.00883	0.001	0.00717	0.001
ANKRD40	0.02899	0.005	0.02829	0.004	0.00872	0.002	0.00848	0.001
ANKRD42	0.00337	0.003	0.00159	0.002	0.00051	0.001	0.00027	0
ANKRD44	0.01877	0.005	0.00496	0.001	0.00453	0	0.00435	0.001
ANKRD46	0.16988	0.005	0.27763	0.013	0.34591	0.015	0.30568	0.014
ANKRD49	0.05448	0	0.0676	0	0.03603	0	0.03298	0
ANKRD50	0.02751	0.006	0.02572	0.003	0.00273	0	0.0034	0
ANKRD52	0.0245	0	0.02998	0	0.01739	0	0.01654	0
ANKRD54	0.18847	0.112	0.22264	0.157	0.10205	0.068	0.08737	0.06
ANKRD55	6e-05	0	6e-05	0	0	0	6e-05	0
ANKRD6	0.11011	0.011	0.16853	0.017	0.02833	0.001	0.03506	0.001
ANKRD60	0.01798	0.017	0.01159	0.009	0.00578	0.005	0.0032	0.003
ANKRD61	0.0036	0	0.00248	0	0.00049	0	0.0006	0
ANKRD66	0.0027	0.001	0.00284	0.001	0.0001	0	0.00102	0
ANKRD9	0.03769	0.005	0.04301	0.006	0.00318	0	0.00298	0.001
ANKRD9L	0.01646	0	0.01787	0	0.05785	0	0.04485	0
ANKS1A	0.03775	0.006	0.04399	0.004	0.04506	0.006	0.04429	0.005
ANKS1B	0.00407	0.001	0.00392	0.001	0.00057	0	0.00091	0
ANKS3	0.01944	0.003	0.01693	0.003	0.00483	0	0.00462	0.001
ANKS4B	0	0	0.00215	0	0.00157	0	0.00166	0
ANKS6	0.01064	0.004	0.00935	0.003	0.00098	0	0.00153	0
ANKZF1	0.01972	0.001	0.01836	0.001	0.01584	0	0.01169	0
ANLN	0.06255	0.002	0.01497	0	0.00162	0	0.00151	0
ANO1	0.00068	0	0.00097	0	6e-05	0	0.00017	0
ANO10	0.03439	0.002	0.04433	0.002	0.013	0.001	0.01224	0.001
ANO2	0.00011	0	0	0	0	0	8e-05	0
ANO3	0.00262	0	0.00559	0.001	0.00164	0.001	0.00119	0.001
ANO4	0.00036	0	0.00017	0	5e-05	0	0.00014	0
ANO5	0.11338	0.028	0.06919	0.006	0.00678	0.001	0.00783	0
ANO6	0.0039	0.001	0.00194	0.001	7e-05	0	0.00016	0
ANO8	0.01699	0.002	0.02195	0.005	0.00414	0.001	0.00549	0.002
ANO9	0.00072	0	0.00014	0	0.00013	0	0.00034	0
ANOS1	0.0048	0	0.01035	0	0.01596	0	0.01481	0.001
ANP32A	0.51979	0.015	0.41848	0.008	0.29422	0.019	0.28735	0.016
ANP32B	0.88518	0.032	0.76114	0.046	0.11444	0.012	0.10312	0.011
ANP32E	0.71905	0.069	0.65105	0.147	0.20779	0.047	0.20445	0.058
ANPEP	0.04058	0.004	0.00526	0.001	0.00134	0	0.00072	0
ANTXR1	0.00061	0	0.00027	0	0.00013	0	9e-05	0
ANTXR2	0.06781	0.014	0.09912	0.019	0.01953	0.003	0.02057	0.002
ANTXRL	0.79989	0.287	0.48359	0.187	0.0522	0.018	0.04241	0.019
ANXA1	0.01734	0.001	0.43707	0.039	0.08975	0.007	0.10268	0.009
ANXA10	0	0	0	0	0	0	0.0004	0
ANXA11	0.04532	0.008	0.0268	0.005	0.00562	0.001	0.00456	0.001
ANXA13	0.00285	0	0	0	0	0	0.00071	0
ANXA2	0.32844	0.117	0.16698	0.058	0.17846	0.066	0.12371	0.045
ANXA4	0.07566	0.02	0.09244	0.026	0.03873	0.01	0.04183	0.011
ANXA5	0.26124	0.009	0.24111	0.015	0.0413	0.003	0.04519	0.003
ANXA6	0.58447	0.065	0.79729	0.086	0.28612	0.031	0.28326	0.031
ANXA7	0.08206	0	0.07657	0	0.05551	0	0.06014	0
ANXA8L1	0.15085	0.003	0.08829	0.002	0.00563	0	0.0041	0
AOAH	0.00545	0.001	0.0132	0.001	0.00552	0.001	0.00546	0
AOC1	0	0	0.00054	0	5e-05	0	0.00056	0
AOC3	0.0004	0	0.00057	0	0.00061	0	0.00035	0
AOX1	0.01123	0	0.01267	0	0.00303	0	0.00348	0
AOX2	0.00494	0	0.00329	0	0.00193	0	0.00317	0
AP1AR	0.1155	0.004	0.09357	0.003	0.01456	0	0.01223	0
AP1B1	0.18597	0.008	0.23317	0.009	0.14082	0.006	0.14736	0.006
AP1G1	0.26503	0.018	0.28507	0.015	0.16597	0.007	0.15775	0.007
AP1M1	0.20782	0.036	0.19848	0.029	0.11978	0.009	0.11236	0.009
AP1S2	0.15377	0.069	0.31075	0.163	0.04477	0.022	0.04696	0.025
AP1S3	0.00527	0.001	0.00534	0.001	0.01007	0.003	0.00651	0.002
AP2A2	0.23661	0.019	0.21185	0.029	0.12844	0.028	0.12605	0.025
AP2B1	0.18639	0.012	0.22841	0.021	0.13766	0.014	0.13686	0.014
AP2M1	0.74579	0.039	0.65649	0.036	0.39227	0.021	0.37695	0.021
AP2S1	0.32674	0.126	0.35368	0.135	0.17272	0.066	0.14775	0.057
AP3B1	0.07302	0.015	0.10045	0.022	0.05963	0.013	0.05638	0.012
AP3B2	0.02038	0.006	0.03524	0.008	0.03466	0.007	0.03944	0.009
AP3D1	0.20518	0.018	0.23186	0.017	0.16744	0.016	0.16503	0.016
AP3M1	0.20573	0.006	0.22006	0.007	0.19927	0.008	0.20376	0.006
AP3M2	0.05981	0.031	0.05679	0.023	0.01603	0.008	0.01578	0.008
AP3S1	0.12769	0.007	0.10906	0.004	0.0473	0.003	0.04156	0.001
AP3S2	0.19071	0.02	0.15484	0.022	0.07548	0.008	0.08002	0.009
AP4B1	0.03996	0.013	0.03191	0.008	0.01783	0.006	0.01735	0.004
AP4E1	0.03847	0.003	0.03042	0.003	0.01207	0.002	0.00943	0.001
AP4S1	0.02284	0.009	0.01591	0.007	0.00584	0.002	0.00452	0.001
AP5M1	0.11397	0.018	0.15024	0.024	0.07539	0.012	0.07034	0.011
AP5S1	0.03062	0	0.03714	0	0.04592	0	0.04408	0
AP5Z1	0.06475	0.003	0.07307	0.001	0.0281	0.001	0.0303	0.001
APAF1	0.04016	0.002	0.08993	0.004	0.00753	0	0.00716	0
APBA1	0.04987	0.013	0.04093	0.008	0.02166	0.002	0.02103	0.003
APBA2	0.00913	0.001	0.00808	0	0.0206	0.003	0.02436	0.002
APBA3	0.02368	0.005	0.01879	0.004	0.0153	0.003	0.01439	0.002
APBB1	0.09939	0.016	0.13401	0.029	0.0816	0.018	0.10355	0.022
APBB1IP	0.02516	0.004	0.05526	0.002	0.28202	0.019	0.25384	0.026
APBB2	0.04188	0.006	0.03603	0.004	0.0131	0.002	0.01122	0.002
APBB3	0.00034	0	8e-05	0	0.00013	0	0.00034	0
APC	0.02999	0.002	0.02936	0.003	0.01165	0.001	0.01106	0.001
APC2	0.00347	0	0.00168	0	0.0005	0	0.00101	0
APCDD1	0.0226	0.003	0.00475	0.001	0.00092	0	0.00108	0
APCDD1L	0.00164	0	0.00029	0	0.00024	0	5e-05	0
APEH	0.10417	0.006	0.14002	0.009	0.07601	0.005	0.07855	0.005
APELA	0.00017	0	0.00057	0	8e-05	0	0	0
APH1A	0.17388	0.043	0.13704	0.038	0.05897	0.017	0.0467	0.012
APH1AL	0.03941	0.001	0.04688	0	0.01865	0	0.01819	0
API5	0.13705	0.026	0.15016	0.019	0.05037	0.008	0.05729	0.006
APIP	0.09624	0.034	0.0609	0.021	0.02105	0.006	0.01835	0.006
APLF	0.01361	0.001	0.01144	0.002	0.00912	0.001	0.0062	0.001
APLN	0.00028	0	0.00195	0	0.00028	0	0.00043	0
APLNR	0.00018	0	0	0	0.00019	0	0.00015	0
APLP2	3.64133	0.082	2.51322	0.046	0.98021	0.02	0.90607	0.018
APMAP	0.09663	0.026	0.06975	0.015	0.03038	0.007	0.03088	0.003
APOA1	0.98724	0.104	0.20002	0.019	0.04549	0.005	0.04994	0.005
APOA1BP	0.11952	0	0.11265	0	0.06118	0	0.05544	0
APOA2	0	0	0	0	0.00054	0	0.00124	0
APOA4	0.00028	0	0.00056	0	0.00021	0	0.00019	0
APOA5	0.00226	0	0.00278	0.001	0.00095	0	0.00118	0
APOB	0.00021	0	5e-05	0	0.00016	0	3e-05	0
APOBEC2	0.00772	0	0.01037	0	0.00302	0	0.00388	0
APOBEC4	0	0	0	0	0	0	0.00034	0
APOC3	0.00277	0.001	0.00142	0	0.00125	0	0	0
APOD	0.10362	0.013	0.13752	0.021	0.00725	0.001	0.01035	0.002
APOF	0.0304	0.02	0.0535	0.024	0.12312	0.072	0.11824	0.063
APOH	0.00069	0	0.00027	0	0.00013	0	0.0002	0
APOLD1	0.00036	0	0.00058	0	0.00028	0	0	0
APOO	0.11079	0.014	0.11905	0.015	0.06561	0.009	0.07134	0.009
APOOL	0.05629	0.007	0.05143	0.003	0.01905	0.005	0.01783	0.006
APOPT1	0.06297	0.036	0.07991	0.051	0.02851	0.017	0.02766	0.014
APOV1	0.0002	0	0	0	0	0	0	0
APP	2.55494	0.044	1.91792	0.065	0.53237	0.013	0.53218	0.019
APPBP2	0.11795	0	0.13204	0	0.13016	0	0.13398	0
APPL1	0.02642	0.01	0.02571	0.005	0.01489	0.003	0.01407	0.001
APPL2	0.043	0.003	0.02819	0.002	0.00693	0	0.00728	0
APRT	0.04461	0.001	0.03098	0.001	0.01002	0	0.00467	0
APTX	0.11648	0.009	0.14086	0.011	0.04482	0.003	0.03377	0.002
AQP1	0.00082	0	0.00097	0	7e-05	0	0.00028	0
AQP10	0.00512	0.008	0.00375	0.006	0.00242	0.004	0.00169	0.003
AQP11	0.03766	0.027	0.02681	0.017	0.00723	0.008	0.00626	0.006
AQP12A	0	0	0.0006	0	0.00034	0	0	0
AQP2	6e-05	0	0	0	0	0	1e-05	0
AQP3	0.0026	0	0.00064	0	0.00042	0	0.00016	0
AQP4	0.16251	0.015	0.06538	0.003	0.00296	0	0.00211	0
AQP5	0.00019	0	0	0	0	0	0	0
AQP7	0.00942	0.001	0.01063	0.002	0.00148	0.001	0.00121	0
AQP8	0.00097	0.001	0.00044	0	0	0	0.00018	0
AQP9	0.00037	0	0.00022	0	0.00039	0	0.00017	0
AQR	0.02472	0.013	0.02267	0.014	0.00706	0.004	0.00661	0.003
AR	0.00023	0	0.00036	0	0.00013	0	0.00015	0
ARAP2	0.00088	0	0.00045	0	8e-05	0	0	0
ARAP3	0.00168	0	0.00279	0	0.00946	0	0.00861	0
ARC	0.00042	0	0.00113	0	0.0002	0	9e-05	0
ARCN1	0.36137	0	0.3778	0	0.14057	0	0.1535	0
AREG	0.00065	0	0.00024	0	0.0003	0	0.00038	0
AREL1	0.052	0.008	0.05388	0.005	0.01721	0.001	0.01967	0.001
ARF1	1.10551	0.029	0.93413	0.024	0.32724	0.008	0.30808	0.008
ARF3	0.36039	0.104	0.35313	0.092	0.31076	0.084	0.31507	0.079
ARF4	0.83422	0	0.60936	0	0.20172	0	0.18344	0
ARF5	0.17852	0.001	0.1705	0	0.05718	0.001	0.06028	0
ARF6	0.27966	0.006	0.26576	0.013	0.26686	0.02	0.24668	0.028
ARFGAP1	0.07044	0.006	0.0735	0.004	0.03293	0.003	0.03317	0.002
ARFGAP2	0.08897	0.012	0.09452	0.013	0.05423	0.008	0.0635	0.009
ARFGAP3	0.17521	0.018	0.19369	0.014	0.63677	0.039	0.52729	0.022
ARFGEF1	0.11433	0.01	0.084	0.002	0.08205	0.003	0.07429	0.001
ARFGEF2	0.02576	0.005	0.02255	0.004	0.01571	0.001	0.01473	0.001
ARFGEF3	0.0039	0.001	0.00196	0.001	0.00081	0	0.00046	0
ARFIP1	0.13132	0.051	0.11189	0.043	0.03388	0.013	0.02975	0.011
ARFIP2	0.09274	0.007	0.08146	0.005	0.04706	0.003	0.04577	0.003
ARFRP1	0.10694	0.007	0.11984	0.008	0.07937	0.006	0.07438	0.006
ARG2	5.08328	0.296	1.19694	0.069	0.09754	0.005	0.08632	0.005
ARGLU1	0.61772	0.078	0.48736	0.067	0.14373	0.022	0.12323	0.019
ARHGAP1	0.09787	0.015	0.32992	0.028	0.05859	0.007	0.06764	0.004
ARHGAP10	0.06988	0.002	0.14088	0.004	0.05331	0.001	0.04878	0.003
ARHGAP11B	0.03356	0.008	0.00982	0.002	0.00057	0	0.00068	0
ARHGAP12	0.10178	0.008	0.16953	0.006	0.2097	0.008	0.19561	0.007
ARHGAP15	0.00179	0	0.00172	0	0.0003	0	0.00012	0
ARHGAP17	0.1676	0.021	0.14451	0.018	0.0714	0.009	0.05861	0.007
ARHGAP18	0.02481	0.003	0.00835	0	0.00456	0.001	0.00589	0
ARHGAP19	0.04123	0.004	0.01035	0	0.00128	0	0.00046	0
ARHGAP20	0.00168	0.001	0.00052	0	0.08509	0.007	0.06603	0.002
ARHGAP21	0.11369	0.013	0.11238	0.009	0.03265	0.003	0.034	0.002
ARHGAP22	0.00429	0.005	0.01542	0.006	0.00845	0.003	0.00713	0.002
ARHGAP23	0.02994	0.002	0.03267	0.001	0.03685	0.001	0.0342	0.002
ARHGAP24	0.04821	0.023	0.1098	0.056	0.0625	0.032	0.05973	0.032
ARHGAP25	0.00018	0	0.0006	0	0	0	0	0
ARHGAP26	0.07086	0.011	0.06801	0.01	0.04297	0.006	0.04085	0.006
ARHGAP27	0.00397	0.002	0.00219	0.001	0.00228	0.002	0.00185	0.001
ARHGAP28	0.23707	0.047	0.2305	0.021	0.03991	0.004	0.04196	0.004
ARHGAP29	0.07316	0.002	0.05745	0.002	0.02124	0.001	0.01735	0.001
ARHGAP33	0.05157	0.013	0.03491	0.008	0.00843	0.002	0.01124	0.001
ARHGAP35	0.0855	0.012	0.08352	0.011	0.02923	0.003	0.02889	0.003
ARHGAP36	0.00025	0	0.00014	0	0.00012	0	0	0
ARHGAP39	0.05457	0.01	0.14047	0.023	0.04416	0.003	0.0458	0.002
ARHGAP39	0.08828	0.004	0.09461	0.003	0.04416	0.003	0.0458	0.002
ARHGAP40	0.00096	0	0.00087	0	0.00019	0	0.0002	0
ARHGAP42	0.01243	0.001	0.00963	0	0.00201	0	0.00216	0
ARHGAP44	0.01703	0.003	0.01523	0.002	0.00837	0.001	0.00951	0.001
ARHGAP45	0.00116	0	0.00034	0	0.00032	0	0	0
ARHGAP5	0.07118	0.005	0.06515	0.01	0.02286	0.003	0.02431	0.003
ARHGAP6	0.00675	0.001	0.00475	0.001	0.00277	0.001	0.00369	0.001
ARHGAP8	0.03075	0.003	0.0098	0.001	0.00057	0	0.00045	0
ARHGDIA	0.81065	0.01	0.84682	0.011	0.31969	0.004	0.30193	0.004
ARHGDIB	0.32681	0.022	0.24518	0.022	0.04505	0.003	0.04534	0.005
ARHGDIG	0.081	0.035	0.0943	0.039	0.04659	0.021	0.04471	0.019
ARHGEF1	0.02383	0.004	0.02575	0.003	0.05612	0.007	0.05164	0.007
ARHGEF10	0.10159	0.011	0.03893	0.002	0.0737	0.001	0.07493	0.003
ARHGEF10L	0.05276	0.002	0.04033	0.002	0.03267	0.002	0.03687	0.002
ARHGEF11	0.06238	0.001	0.07092	0.002	0.03315	0.001	0.0332	0.001
ARHGEF12	0.11672	0.002	0.12809	0.004	0.02597	0.001	0.02618	0.001
ARHGEF16	0.01599	0	0.00908	0.001	0.00216	0	0.00231	0
ARHGEF17	0.0655	0.01	0.04339	0.005	0.00322	0	0.00474	0.001
ARHGEF18	0.04125	0.004	0.0431	0.004	0.01213	0.001	0.01209	0.001
ARHGEF26	0.00216	0.001	0.00092	0.001	0.00147	0	0.00204	0
ARHGEF28	0.00229	0	0.00213	0	0.00118	0	0.00186	0
ARHGEF3	0.02556	0.002	0.02985	0.003	0.00588	0.001	0.00571	0
ARHGEF33	0.00015	0	0.00011	0	0.00013	0	4e-05	0
ARHGEF37	0.00118	0	0.00113	0	0.06099	0.007	0.06254	0.01
ARHGEF38	0.00061	0	0.00038	0	0.00227	0	0.00332	0
ARHGEF39	0.0514	0.008	0.01417	0.002	0.00197	0	0.00118	0
ARHGEF4	0.39936	0.074	0.27653	0.038	0.21949	0.024	0.20333	0.023
ARHGEF5	0.00034	0	0.00044	0	0.00015	0	4e-05	0
ARHGEF6	0.03751	0.002	0.03574	0.001	0.00512	0	0.00658	0.001
ARHGEF7	0.04318	0.01	0.04098	0.004	0.01452	0.001	0.01287	0.001
ARHGEF9	0.26634	0.049	0.29743	0.056	0.15327	0.051	0.1328	0.044
ARID1A	0.07509	0.007	0.08147	0.01	0.03227	0.004	0.0269	0.004
ARID1B	0.09453	0.018	0.10253	0.019	0.02745	0.005	0.03176	0.005
ARID2	0.03858	0.004	0.03808	0.002	0.01431	0.001	0.01243	0.001
ARID3A	0.02016	0.001	0.00996	0.001	0.01798	0.002	0.02342	0.001
ARID3B	0.04351	0.01	0.08473	0.023	0.01821	0.005	0.01616	0.004
ARID3C	0.00076	0	0.0007	0	0.00041	0	0.00036	0
ARID4A	0.04111	0.003	0.03336	0.004	0.01506	0.001	0.01401	0.001
ARID4B	0.03782	0.002	0.03572	0.001	0.01764	0.001	0.01519	0
ARID5A	0.00954	0.002	0.00828	0.002	0.02246	0.004	0.01707	0.003
ARID5B	0.03684	0.006	0.04135	0.007	0.01834	0.003	0.02151	0.004
ARIH1	11.1749	15.477	4.60793	6.164	4.51279	5.959	3.6394	4.786
ARIH2	0.08726	0.024	0.13403	0.03	0.11483	0.027	0.11451	0.029
ARL1	0.26691	0.036	0.15369	0.02	0.05935	0.008	0.06101	0.008
ARL10	0.00309	0	0.00029	0	0	0	0	0
ARL11	0.00586	0.004	0.00714	0.003	0.00826	0.005	0.00658	0.003
ARL13A	7e-05	0	0	0	0	0	0.00011	0
ARL13B	0.02863	0.002	0.03072	0.003	0.01234	0.002	0.01285	0.002
ARL14	0.00321	0	0.00313	0	0.00159	0	0.00072	0
ARL14EP	0.07072	0.011	0.06747	0.011	0.01829	0.002	0.01969	0.002
ARL14EPL	0	0	0.00018	0	0	0	0	0
ARL15	0.07083	0.013	0.08879	0.009	0.02539	0.006	0.02995	0.008
ARL16	0.01087	0.003	0.00997	0.001	0.00165	0.001	0.00246	0.001
ARL2	0.00075	0	0	0	0.00018	0	0	0
ARL2BP	0.10141	0.011	0.08578	0.002	0.02907	0.003	0.02337	0.002
ARL3	0.0992	0.001	0.10715	0.015	0.01822	0.001	0.02014	0.003
ARL4A	0.1021	0.043	0.14932	0.049	0.01584	0.002	0.01937	0.005
ARL4C	0.13929	0.003	0.07165	0.006	0.02648	0.002	0.01834	0.001
ARL5A	0.06595	0.016	0.06001	0.02	0.02635	0.011	0.02857	0.012
ARL5B	0.07241	0	0.08461	0	0.01579	0	0.01766	0
ARL6	0.04845	0.014	0.07129	0.02	0.0356	0.009	0.03905	0.009
ARL6IP1	0.54473	0	0.30992	0	0.12344	0	0.1317	0
ARL6IP4	0.07182	0.021	0.07646	0.024	0.02881	0.008	0.02829	0.007
ARL6IP5	0.33459	0	0.24348	0	0.15391	0	0.13689	0
ARL8A	0.08285	0	0.07924	0	0.02721	0	0.02455	0
ARL8B	0.16498	0.017	0.17516	0.017	0.06592	0.005	0.06528	0.005
ARL8BL	0.04169	0.001	0.05637	0.001	0.01318	0.001	0.01289	0
ARL9	0.06101	0.003	0.05273	0.001	0.0177	0	0.02255	0
ARMC1	0.06632	0.014	0.06113	0.013	0.01866	0.004	0.01832	0.004
ARMC10	0.01499	0.001	0.02083	0.002	0.00766	0.001	0.00553	0
ARMC2	0.00701	0.001	0.00956	0.001	0.00632	0.001	0.00615	0.001
ARMC3	0.00134	0	0.00185	0	0.00167	0	0.00146	0
ARMC4	0.00071	0	0.00013	0	2e-05	0	0.00021	0
ARMC5	0.01079	0.004	0.00689	0.002	0.00198	0.001	0.0002	0
ARMC6	0.10388	0.021	0.09032	0.016	0.09159	0.017	0.09475	0.017
ARMC7	0.06652	0.041	0.04984	0.03	0.01458	0.01	0.01855	0.014
ARMC8	0.07577	0.006	0.08055	0.004	0.07304	0.005	0.07222	0.003
ARMC9	0.01661	0.002	0.01487	0	0.00134	0	0.00209	0
ARMH3	0.0609	0.004	0.07978	0.006	0.05694	0.004	0.05423	0.004
ARMT1	0.03141	0.001	0.03294	0.003	0.01588	0.001	0.01442	0.001
ARNT	0.1613	0.012	0.15101	0.01	0.07106	0.005	0.07385	0.005
ARNT2	0.06396	0.01	0.05893	0.005	0.01579	0.001	0.01491	0.001
ARNTL	0.09134	0.005	0.11081	0.006	0.02199	0.002	0.02509	0.002
ARNTL2	0.03809	0.003	0.02072	0.001	0.00401	0	0.00218	0
ARPC1A	0.65062	0.01	1.0878	0.032	0.81438	0.014	0.75416	0.02
ARPC1B	0.0355	0.04	0.02395	0.032	0.03815	0.043	0.03138	0.039
ARPC2	0.49253	0	0.49204	0	0.40391	0	0.36211	0
ARPC3	0.4553	0	0.44423	0	0.13069	0	0.14417	0
ARPC4	0.32299	0.15	0.36294	0.168	0.14509	0.067	0.18123	0.084
ARPC5	0.59842	0.001	0.53549	0	0.12305	0	0.11955	0
ARPC5L	0.13951	0.006	0.13659	0.005	0.05542	0.003	0.05074	0.001
ARPP19	0.65125	0.081	1.0612	0.061	0.6059	0.025	0.5349	0.016
ARPP21	0.02927	0.001	0.01654	0.001	0.00402	0	0.00196	0
ARR3	0.00738	0.001	0.00613	0.002	0.00236	0.002	0.00309	0.001
ARRDC1	0.12226	0.011	0.22017	0.019	0.07912	0.007	0.06717	0.006
ARRDC2	0.00997	0.001	0.01592	0.003	0.00293	0	0.00304	0
ARRDC3	0.02138	0.004	0.02266	0.003	0.01862	0.002	0.02048	0.003
ARRDC4	0.00657	0.001	0.00571	0	0.00582	0.001	0.00559	0
ARRDC5	0	0	9e-05	0	0	0	6e-05	0
ARSA	0.04428	0.002	0.02561	0.001	0.01113	0.001	0.01389	0.001
ARSB	0.01715	0.003	0.02107	0.005	0.00486	0.002	0.00338	0.001
ARSD	0.02354	0.002	0.12286	0.011	0.01819	0.002	0.01925	0.002
ARSE	0.00185	0	0.00418	0	0.00076	0	0.0026	0
ARSG	0.01605	0.002	0.01217	0.002	0.04292	0.01	0.04755	0.013
ARSH	0.11548	0.003	0.7585	0.021	0.10734	0.003	0.12512	0.003
ARSI	0.00069	0	0.00086	0	0.0003	0	0.00018	0
ARSJ	0.00562	0.002	0.00484	0.003	0.00241	0.001	0.00485	0.002
ARSK	0.05894	0.007	0.05601	0.006	0.00799	0.001	0.00911	0.001
ART1	0.00014	0	3e-05	0	0	0	0	0
ART1L1	0.0001	0	0.00031	0	0.00032	0	0	0
ART1L2	5e-05	0	0.00078	0	0.00017	0	0.00014	0
ART1L3	0.00019	0	0	0	0	0	0	0
ART4	0.00079	0	0.00033	0	0.00828	0	0.01064	0
ART5	0.00024	0	0	0	7e-05	0	0.00012	0
ART7B	0.0001	0	0.0008	0	0	0	0	0
ART7C	5e-05	0	0.00047	0	0	0	0	0
ARTN	0	0	4e-05	0	0.00016	0	0.00032	0
ARV1	0.03859	0.008	0.03182	0.007	0.03161	0.007	0.03319	0.007
ARVCF	0.3088	0.024	0.38612	0.014	0.27988	0.016	0.27232	0.009
ARX	0.00141	0	0.00139	0	0.00078	0	0	0
AS3MT	0.07143	0.018	0.11238	0.029	0.00993	0.003	0.01738	0.004
ASAH1	0.21543	0	0.16146	0	0.10198	0	0.10071	0
ASAH2	0.00124	0.002	0.00102	0.001	0.00107	0.001	0.00122	0
ASAP1	0.01101	0.003	0.00367	0	0.04175	0.002	0.0368	0.002
ASAP2	0.0175	0	0.02652	0	0.02728	0	0.02394	0
ASAP3	0.0167	0	0.00588	0	0.001	0	0.00084	0
ASB1	0.08014	0.02	0.06236	0.015	1.49076	0.335	1.48798	0.422
ASB10	0.0001	0	0.00012	0	8e-05	0	1e-05	0
ASB11	0.00281	0.004	0.00227	0.003	0.00037	0.001	0.00054	0
ASB12	0.00045	0	0.00106	0	0.0005	0	0.001	0
ASB13	0.02688	0.003	0.0509	0.008	0.00245	0	0.00628	0.002
ASB14	0.00489	0.003	0.00483	0.003	0.00282	0.002	0.00217	0.001
ASB15	0	0	0	0	0.00067	0	0.00066	0
ASB16	0.00208	0	0.00229	0	0	0	0.00113	0
ASB18	0.00012	0	0	0	0.00067	0	0.00024	0
ASB2	0.00041	0	0.00015	0	6e-05	0	0.00011	0
ASB3	0.04705	0.002	0.04542	0.002	0.01008	0.001	0.0131	0.001
ASB4	0	0	0	0	0	0	0.00024	0
ASB5	0.04409	0.017	0.03017	0.02	0.00871	0.003	0.00953	0.005
ASB6	0.03286	0.001	0.03675	0.001	0.0065	0	0.00995	0
ASB7	0.01145	0.005	0.01195	0.004	0.00844	0.002	0.00577	0.001
ASB8	0.02005	0	0.02384	0.001	0.01399	0	0.01657	0.001
ASB9	0.21398	0.022	0.15634	0.011	0.39828	0.028	0.44397	0.029
ASCC1	0.06873	0.009	0.0721	0.009	0.07823	0.009	0.08216	0.009
ASCC2	0.08888	0.002	0.13258	0.004	0.07389	0.003	0.07188	0.004
ASCC3	0.04384	0	0.06381	0	0.02623	0	0.02502	0
ASCL1	0.00047	0	0.0005	0	0.00025	0	0.00036	0
ASCL3	0.00778	0.001	0.0043	0.001	0.00122	0	0.0022	0
ASCL4	0.00711	0.001	0.00086	0	8e-05	0	0	0
ASF1A	0.21575	0.064	0.17121	0.052	0.04098	0.012	0.04567	0.014
ASH1L	0.10799	0.022	0.08792	0.012	0.05216	0.006	0.05016	0.007
ASH2L	0.12117	0	0.10362	0	0.05083	0	0.05025	0
ASIC1	0.00379	0.001	0.00463	0.001	0.00026	0	0.00039	0
ASIC2	0.00491	0.003	0.00247	0.001	0.00116	0.001	0.00095	0.001
ASIC4	0.0106	0.002	0.01295	0.003	0.0065	0.002	0.00968	0.002
ASIC5	7e-05	0	0	0	0	0	0	0
ASIP	0.00056	0	0	0	0	0	0	0
ASL	33.9043	9.56	78.1779	22.249	519.675	149.913	532.786	153.709
ASL1	90.8948	14.067	251.263	38.935	2077.31	321.663	2155	334.002
ASMT	0	0	0	0	0	0	0.00076	0
ASMTL	0.05549	0.014	0.06183	0.014	0.02154	0.005	0.02058	0.004
ASNA1	0.21157	0.025	0.18396	0.02	0.11892	0.015	0.12237	0.014
ASNS	0.1933	0.012	0.19999	0.019	0.0368	0.004	0.03639	0.004
ASNSD1	0.05228	0.015	0.07554	0.01	0.02259	0.009	0.02762	0.005
ASPA	0.00161	0.002	0.00146	0.001	0.06029	0.077	0.05376	0.069
ASPDH	0.00097	0	0.00047	0	0	0	9e-05	0
ASPG	0.0211	0.001	0.02606	0.001	0.00406	0	0.00234	0
ASPH	0.29719	0.318	0.09828	0.107	0.0643	0.066	0.06306	0.068
ASPHD1	0.00053	0	0.00257	0	0.00225	0	0.00352	0
ASPM	0.04502	0.003	0.01926	0.002	0.00229	0.001	0.00164	0
ASRGL1	0.03276	0.005	0.02711	0.004	0.01307	0.002	0.0135	0.002
ASS1	0.00452	0	0.02949	0	0	0	0.00147	0
ASTE1	0.01404	0.007	0.0055	0.003	0.00101	0	0.00116	0
ASTL	0.00062	0	0.00609	0	0.01931	0	0.01711	0
ASTN1	0.13331	0.027	0.12066	0.013	0.00929	0.002	0.01112	0.001
ASTN2	0.01481	0.003	0.00894	0.002	0.00155	0	0.00155	0
ASXL1	0.03054	0.001	0.02602	0	0.00992	0	0.00867	0
ASXL2	0.0192	0.003	0.01477	0.001	0.00467	0.001	0.0052	0.001
ASXL3	0.01765	0.001	0.02563	0.004	0.01098	0.003	0.00969	0.002
ASZ1	0	0	0	0	0	0	4e-05	0
ATAD1	0.13628	0.016	0.09497	0.011	0.03535	0.004	0.03514	0.005
ATAD2	0.09537	0.002	0.04862	0.003	0.00536	0.001	0.00602	0
ATAD2B	0.02299	0.002	0.02267	0.001	0.01653	0	0.01794	0.001
ATAD3B	0.09596	0.003	0.10963	0.005	0.0561	0.003	0.05754	0.003
ATAD5	0.01595	0	0.00642	0	0.00113	0	0.00095	0
ATCAY	0.00739	0.001	0.01177	0.003	0.00801	0.002	0.00758	0.001
ATE1	0.04987	0.003	0.04654	0.002	0.02466	0.001	0.02212	0.001
ATF1	0.10837	0.015	0.10437	0.013	0.03267	0.005	0.02732	0.004
ATF2	0.07182	0.001	0.08111	0.001	0.02302	0	0.02507	0
ATF3	0.00048	0	0.00057	0	0.00125	0	0.00178	0
ATF4	2.35609	0.032	2.1071	0.034	0.33206	0.006	0.32462	0.004
ATF6B	0.04045	0.002	0.03466	0.002	0.01155	0.001	0.00958	0
ATF7	0.10001	0.008	0.11905	0.01	0.04499	0.005	0.04688	0.005
ATF7IP	0.02566	0.02	0.02614	0.02	0.00782	0.006	0.007	0.005
ATG10	0.08558	0.005	0.07689	0.004	0.05091	0.003	0.0713	0.004
ATG101	0.30698	0.041	0.34552	0.046	0.22584	0.03	0.22956	0.031
ATG12	0.10687	0.001	0.08976	0.001	0.04534	0	0.0454	0
ATG13	0.28561	0.028	0.27957	0.008	0.11573	0.004	0.10778	0.002
ATG14	0.02254	0.001	0.01917	0.003	0.00788	0.001	0.00524	0
ATG16L2	0.06596	0.005	0.04618	0.002	0.02812	0.001	0.02295	0.001
ATG2A	0.03181	0.002	0.03037	0.002	0.01334	0.001	0.01232	0.001
ATG3	0.13875	0	0.15944	0	0.43289	0	0.40397	0
ATG4A	0.3769	0.298	0.26852	0.185	0.11075	0.07	0.08475	0.05
ATG4B	0.11028	0.024	0.08228	0.016	0.26035	0.053	0.27738	0.061
ATG4C	0.03309	0.021	0.02821	0.019	0.02529	0.017	0.02808	0.019
ATG5	0.05467	0.013	0.04847	0.01	0.03173	0.007	0.02911	0.007
ATG7	0.02251	0	0.01516	0.002	0.00547	0.002	0.00512	0.002
ATG9A	0.04503	0	0.06409	0.001	0.05049	0.001	0.05088	0
ATIC	0.41959	0.022	0.4079	0.021	0.04339	0.002	0.0418	0.002
ATL1	0.07534	0.023	0.05246	0.02	0.04086	0.01	0.04284	0.014
ATL2	0.08695	0.01	0.06846	0.012	0.02552	0.006	0.02216	0.005
ATM	0.02106	0.014	0.02573	0.017	0.00921	0.006	0.00765	0.004
ATMIN	0.02272	0.005	0.01673	0.004	0.00939	0.002	0.0109	0.003
ATN1	0.12643	0.023	0.10471	0.017	0.06702	0.012	0.07167	0.013
ATOH1	0.00015	0	0.00048	0	0.00015	0	0.00015	0
ATOH7	0.01282	0.005	0.00047	0	0.00073	0	0.00034	0
ATOH8	0.04309	0.008	0.09846	0.003	0.15582	0.012	0.1155	0.008
ATOX1	0.42699	0.069	0.43125	0.07	0.12108	0.02	0.10146	0.016
ATP10A	0.00111	0	0.00085	0	0.0008	0	0.0047	0
ATP10B	8e-05	0	0	0	0	0	0	0
ATP10D	0.01621	0.001	0.02703	0.001	0.00216	0	0.00219	0
ATP11A	0.07116	0.018	0.12883	0.017	0.01608	0.002	0.01496	0.002
ATP11B	0.17043	0.023	0.17581	0.034	0.12295	0.023	0.13	0.027
ATP11C	0.09409	0.018	0.08274	0.011	0.13769	0.014	0.13703	0.014
ATP12A	0.00082	0	0.00027	0	0	0	0.00018	0
ATP13A1	0.13533	0.003	0.13743	0.003	0.06065	0.001	0.05661	0.001
ATP13A2	0.06233	0.008	0.03623	0.004	0.01151	0.001	0.01259	0.002
ATP13A3	0.11349	0.017	0.07627	0.006	0.03275	0.003	0.03129	0.001
ATP13A4	0.00026	0	0.00029	0	0	0	0.00016	0
ATP13A5	0.00157	0.001	0.00122	0.001	0.01085	0.011	0.01567	0.016
ATP1A1	0.85595	0	2.00327	0	0.14186	0	0.16014	0
ATP1B1	0.13592	0.003	0.19277	0.008	0.19898	0.009	0.12155	0.006
ATP1B3	0.49312	0.047	1.19947	0.111	0.17877	0.014	0.16454	0.014
ATP1B4	0.00191	0	0.00126	0	0	0	0.00073	0
ATP23	0.04731	0.043	0.05137	0.049	0.02006	0.018	0.0181	0.016
ATP2A2	0.19257	0.049	0.15698	0.039	0.02368	0.005	0.02142	0.005
ATP2A3	0.00047	0	0.00052	0	0.00015	0	0	0
ATP2B1	0.33259	0.021	0.32283	0.011	0.02818	0.001	0.03095	0.001
ATP2B2	0.0064	0	0.01858	0.003	0.00794	0.002	0.01016	0.002
ATP2B4	0.1323	0.014	0.07669	0.006	0.00957	0	0.01079	0.001
ATP2C1	0.15624	0.007	0.11143	0.008	0.08548	0.006	0.07839	0.007
ATP2C2	0.00929	0.007	0.00136	0.001	0.00077	0	0.00107	0
ATP4B	0	0	0	0	0	0	0.0002	0
ATP5B	1.16093	0.159	1.36788	0.205	0.72207	0.117	0.76756	0.128
ATP5C1	1.17485	0.062	1.49799	0.078	0.84635	0.045	0.84322	0.044
ATP5D	0.373	0.1	0.41316	0.104	0.34538	0.087	0.36695	0.088
ATP5E	0.64561	0.254	0.64755	0.258	0.47307	0.192	0.43372	0.175
ATP5F1AW	0.29061	0.059	0.29238	0.062	0.1313	0.027	0.14563	0.03
ATP5F1AZ	0.6821	0.027	0.65267	0.027	0.37252	0.016	0.40535	0.017
ATP5G1	0.33001	0.054	0.27356	0.044	0.16851	0.027	0.153	0.025
ATP5G2	0.34918	0	0.36934	0	0.16977	0	0.16488	0
ATP5G3	0.82174	0.259	1.00309	0.306	0.35822	0.111	0.3733	0.113
ATP5H	0.80417	0.261	0.9228	0.299	0.42272	0.137	0.46433	0.15
ATP5I	0.53235	0.038	0.4681	0.033	0.29053	0.021	0.21737	0.015
ATP5J	0.59033	0.215	0.77906	0.263	0.5095	0.182	0.47214	0.165
ATP5J2	0.31676	0.114	0.33123	0.121	0.26728	0.098	0.18211	0.067
ATP5L	0.79776	0.322	0.84593	0.341	0.71775	0.29	0.67292	0.272
ATP5O	1.05195	0	1.03144	0	0.52439	0	0.46033	0
ATP5PB	0.84058	0.297	0.99884	0.353	0.66134	0.234	0.62285	0.22
ATP5S	0.09028	0.013	0.09406	0.014	0.03606	0.006	0.05145	0.008
ATP5SL	0.02043	0	0.02188	0	0.00744	0	0.01148	0
ATP6AP1	0.10536	0	0.04016	0	0.01659	0	0.01087	0
ATP6AP1L	0.00464	0.001	0.00261	0	0.00029	0	0.00064	0
ATP6AP2	0.48248	0.048	0.28025	0.016	0.14296	0.012	0.15375	0.005
ATP6V0A1	0.09274	0.004	0.10922	0.004	0.16135	0.005	0.16393	0.006
ATP6V0A2	0.11836	0.01	0.13063	0.01	0.12461	0.011	0.13865	0.013
ATP6V0A4	0.00117	0	0.00032	0	0.00128	0	0.00355	0
ATP6V0B	0.26113	0.014	0.19761	0.01	0.17106	0.009	0.16845	0.009
ATP6V0C	0.81184	0.101	0.66813	0.083	0.46732	0.058	0.4792	0.06
ATP6V0D1	0.17295	0.015	0.16515	0.014	0.17344	0.015	0.17084	0.015
ATP6V0D2	0.00032	0	0.00032	0	0.00015	0	0.00014	0
ATP6V0E1	0.12719	0.001	0.09054	0.001	0.07511	0	0.06473	0
ATP6V0E2	0.04765	0.002	0.02601	0.001	0.03648	0.002	0.03646	0.002
ATP6V1A	0.19676	0.003	0.23479	0.012	0.24116	0.014	0.24428	0.011
ATP6V1B2	0.19722	0.039	0.17976	0.025	0.09366	0.013	0.09176	0.01
ATP6V1C1	0.08661	0.007	0.06419	0.004	0.04748	0.001	0.04598	0.002
ATP6V1C2	0.25926	0.111	0.11604	0.05	0.03032	0.013	0.02443	0.01
ATP6V1D	0.16697	0.045	0.23522	0.051	0.39715	0.092	0.34627	0.088
ATP6V1E1	0.18854	0.026	0.1622	0.021	0.09986	0.016	0.09021	0.014
ATP6V1G1	0.49301	0.082	0.38151	0.063	0.15197	0.025	0.15119	0.025
ATP6V1G3	0.00043	0	0.00018	0	0	0	0	0
ATP6V1H	0.03584	0	0.02922	0	0.02849	0	0.02342	0
ATP7B	0.00624	0.001	0.00156	0	0.00058	0	0.00042	0
ATP8A1	0.0021	0.001	0.00893	0.001	0.00128	0	0.0016	0
ATP8A2	0.04118	0.02	0.0113	0.003	0.24163	0.038	0.22223	0.044
ATP8B1	6e-05	0	4e-05	0	0	0	2e-05	0
ATP8B2	0.08905	0.003	0.07648	0.002	0.04459	0.001	0.03317	0.001
ATP8B3	0.00245	0	0.0016	0	0.00147	0	0.00136	0
ATP8B4	0.00972	0.001	0.0017	0	0.0001	0	0.0003	0
ATP9A	0.01586	0.003	0.0132	0.001	0.00511	0	0.00538	0
ATP9B	0.0314	0.008	0.03192	0.007	0.00736	0.002	0.01028	0.002
ATPAF1	0.06208	0.013	0.08172	0.013	0.08248	0.016	0.09465	0.019
ATPAF2	0.04796	0.004	0.057	0.005	0.10859	0.009	0.09794	0.008
ATPIF1	0.80317	0.164	0.98089	0.205	0.40842	0.085	0.39665	0.081
ATR	0.01851	0.001	0.01032	0	0.00136	0	0.00212	0
ATRAID	0.06708	0.018	0.07802	0.021	0.02768	0.008	0.034	0.009
ATRIP	0.04544	0.008	0.03065	0.005	0.00743	0.001	0.00875	0.001
ATRN	0.07415	0.014	0.05972	0.007	0.02804	0.003	0.02901	0.004
ATRNL1	0.02556	0.003	0.02051	0.002	0.0027	0	0.00282	0
ATRX	0.12103	0.012	0.15293	0.01	0.05261	0.003	0.04295	0.003
ATVR1	0.17865	0.017	0.11214	0.013	0.08586	0.01	0.08494	0.009
ATXN1	0.01417	0.004	0.01697	0.003	0.00674	0.006	0.00537	0.005
ATXN10	0.06429	0.013	0.06194	0.011	0.02726	0.006	0.03365	0.005
ATXN1L	0.03971	0.015	0.03231	0.012	0.0127	0.003	0.01472	0.004
ATXN2	0.13459	0.013	0.11449	0.004	0.09088	0.006	0.09221	0.006
ATXN3	0.08484	0.015	0.09225	0.007	0.04262	0.002	0.0416	0.003
ATXN7	0.01737	0.002	0.01881	0.001	0.00734	0	0.0066	0
ATXN7L1	0.03679	0.003	0.0326	0.002	0.01301	0.001	0.01631	0.001
ATXN7L2	0.00805	0	0.00705	0	0.00689	0.001	0.00715	0
ATXN7L3	0.23071	0.068	0.35044	0.107	0.25094	0.076	0.24665	0.074
AUH	0.0129	0.009	0.01102	0.006	0.005	0.003	0.00381	0.002
AUP1	0.15826	0.063	0.16612	0.068	0.06706	0.028	0.07508	0.032
AURKAIP1	0.08702	0.013	0.10198	0.016	0.0703	0.011	0.08663	0.013
AURKB	0.09423	0.005	0.03271	0.002	0.0098	0	0.00991	0.001
AUTS2	0.02185	0.002	0.01533	0.001	0.00499	0	0.00368	0
AvBD1	0	0	0	0	0	0	0	0
AvBD10	0.00035	0	0	0	0.00034	0	0	0
AvBD11	0.00126	0	0	0	0	0	0	0
AvBD12	0	0	0	0	0	0	0	0
AvBD13	0.00132	0	0	0	0	0	0	0
AvBD14	0.00126	0	0	0	0	0	0	0
AvBD3	0	0	0	0	0	0	0	0
AvBD4	0	0	0.00079	0	0	0	0	0
AvBD5	0	0	0.00037	0	0	0	0	0
AvBD6	0	0	0	0	0	0	0	0
AvBD7	0.00049	0	0	0	0	0	0.00036	0
AvBD8	0.00032	0	0.00028	0	0	0	0	0
AvBD9	0	0	0	0	0	0	0	0
AVD	0.00136	0	0.00094	0	0.00066	0	0.00012	0
AVDL	0.00187	0	0.00818	0.002	0	0	0.00204	0
AVEN	0.09463	0.008	0.14863	0.01	0.08153	0.005	0.09063	0.007
AVL9	0.03472	0.007	0.02979	0.009	0.00725	0.002	0.00664	0.002
AVP	0	0	0	0	0	0	0	0
AVPI1	0.06927	0	0.05206	0	0.00526	0	0.00549	0
AVPR1A	0	0	0.00675	0	0.00317	0	0.00111	0
AVPR1B	0	0	0	0	0	0	0	0
AVPR2	0.00019	0	2e-05	0	0	0	0.00013	0
AVR2	0.0012	0	0.00105	0	0.00072	0	0	0
AWAT1	0.00394	0	0.00228	0	0.00376	0	0.00521	0
AXDND1	0.0012	0.001	0.0006	0.001	0.0001	0	5e-05	0
AXIN1	0.03659	0.005	0.03255	0.004	0.01207	0.002	0.01154	0.002
AXIN2	0.03148	0	0.02727	0	0.00595	0	0.00691	0
AXL	0.0616	0.017	0.09887	0.028	0.01895	0.005	0.02284	0.006
AZI2	0.13263	0.033	0.14487	0.036	0.08173	0.02	0.07701	0.018
AZIN1	0.34466	0.009	0.28213	0.007	0.13826	0.004	0.14236	0.004
AZIN2	0.04312	0.009	0.04281	0.014	0.01673	0.007	0.01793	0.007
B2M	0.21289	0.027	0.09351	0.016	0.03623	0.007	0.04086	0.008
B3GALNT1	0.04477	0.017	0.02035	0.007	0.00571	0.002	0.00531	0.002
B3GALNT2	0.07742	0	0.06152	0	0.02595	0	0.02293	0
B3GALT1	0.01723	0.003	0.00477	0.002	0.00278	0.001	0.00313	0
B3GALT2	0.00268	0.001	0.01383	0.005	0.1166	0.045	0.11426	0.044
B3GALT5	0.001	0	0.0006	0	0.00041	0	0.00012	0
B3GALT6	0.04562	0.005	0.02325	0.002	0.01022	0.001	0.01281	0.002
B3GAT1	0.00911	0.003	0.00296	0.001	0.00024	0	0.00056	0
B3GAT1L	0.0083	0.002	0.00495	0.001	0.00065	0	0.00097	0
B3GAT2	0.01111	0.001	0.04004	0.003	0.00105	0	0.00297	0
B3GLCT	0.1682	0.044	0.12145	0.021	0.01962	0.005	0.02671	0.006
B3GNT10	0.0007	0	0.00039	0	0	0	0	0
B3GNT2	0.01966	0.006	0.01533	0.004	0.00326	0.001	0.00303	0.001
B3GNT3	0.00049	0	0	0	0	0	0.00025	0
B3GNT4	0.00173	0	0.00142	0	0.00893	0.001	0.00889	0.001
B3GNT5	0.01392	0.003	0.016	0.003	0.29107	0.053	0.26803	0.049
B3GNT7	0.00184	0.001	0.0005	0	0	0	0.00052	0
B3GNT9	0.02501	0.001	0.01395	0.002	0.01852	0	0.02676	0.002
B3GNTL1	0.02389	0.014	0.02457	0.014	0.00853	0.005	0.01185	0.007
B4GALNT3	0.00049	0	0.00069	0	0.00039	0	0.00034	0
B4GALNT4	0.09605	0	0.08706	0.001	0.02698	0.001	0.03197	0
B4GALT1	0.04617	0.011	0.03234	0.008	0.00411	0.001	0.00342	0.001
B4GALT2	0.17546	0.005	0.15313	0.004	0.06481	0.002	0.06769	0.002
B4GALT3	0.1694	0.014	0.1597	0.018	0.13534	0.014	0.1512	0.016
B4GALT4	0.0976	0.019	0.07195	0.015	0.41184	0.08	0.44473	0.092
B4GALT5	0.13705	0.046	0.08928	0.026	0.03659	0.011	0.03724	0.01
B4GALT6	0.10166	0	0.04737	0	0.00681	0	0.00756	0
B4GALT7	0.11101	0.008	0.09815	0.008	0.05516	0.003	0.05657	0.002
B4GALTL	0.07412	0.003	0.05174	0.002	0.01044	0	0.01051	0.001
B9D1	0.03207	0.009	0.0254	0.008	0.00531	0.001	0.00405	0.001
B9D2	0.014	0.003	0.00921	0.001	0.0016	0.001	0.0028	0
BAALC	0.00082	0	0.00215	0	0	0	0.00037	0
BAAT	0.00217	0	0.00173	0	9e-05	0	0.00078	0
BABAM1	0.26668	0.071	0.2942	0.077	0.14522	0.039	0.15686	0.041
BACE1	0.15994	0.024	0.14313	0.009	0.04695	0.003	0.04289	0.002
BACE2	0.03415	0.001	0.0371	0.003	0.00236	0.001	0.00296	0
BACH1	0.028	0.002	0.02428	0.001	0.01335	0.001	0.01479	0
BACH2	0.03485	0.004	0.03386	0.004	0.01506	0.001	0.01415	0.001
BAG1	0.04921	0.006	0.05151	0.009	0.01331	0.002	0.01133	0.002
BAG2	0.05239	0.002	0.07933	0.004	0.19087	0.008	0.15357	0.007
BAG3	0.12637	0.004	0.13045	0.002	0.05636	0.002	0.06069	0.002
BAG4	0.09396	0.003	0.10541	0.003	0.05905	0.002	0.06594	0.002
BAG5	0.02029	0.002	0.01665	0.001	0.01605	0.001	0.01654	0.001
BAHCC1	0.04841	0	0.02574	0	0.01154	0	0.0133	0
BAHD1	0.04355	0.001	0.05629	0	0.02696	0	0.02212	0
BAIAP2	0.01542	0.002	0.03493	0.004	0.0028	0	0.00336	0
BAIAP2L1	0.0384	0	0.05187	0	0.02532	0	0.02261	0
BAIAP2L2	0.00013	0	0.00012	0	0	0	0.00014	0
BAK1	0.10945	0.001	0.15656	0	0.01504	0	0.01444	0
BAMBI	0.11754	0.008	0.14316	0.014	0.0222	0.002	0.0386	0.003
BANF1	0.21518	0.033	0.20294	0.006	0.16601	0.016	0.1415	0.008
BANK1	0.00076	0	0.00213	0	0.0004	0	0.00068	0
BANP	0.01774	0.002	0.01525	0.001	0.00651	0.001	0.00814	0.001
BAP1	0.06248	0.017	0.05767	0.022	0.02089	0.009	0.02499	0.011
BARD1	0.0421	0.001	0.01116	0	0.00093	0	0.00079	0
BARHL1	0.00037	0	0.00015	0	0	0	0	0
BARHL2	0.00043	0	0.00028	0	9e-05	0	7e-05	0
BARL	0.00058	0	0	0	0	0	0	0
BARX1	0.00022	0	0	0	0	0	0	0
BARX2	0.00027	0	0.00036	0	0.00116	0	0.00233	0
BASP1	0.15534	0.035	0.10351	0.024	6.92558	1.594	7.32794	1.727
BATF	0.00146	0	0.00023	0	0.00018	0	0.00061	0
BATF3	0.00098	0	0.0018	0	0.00048	0	0	0
BAZ1A	0.03554	0.022	0.02436	0.012	0.00446	0.002	0.0042	0.002
BAZ1B	0.12578	0.039	0.12763	0.033	0.03842	0.006	0.03963	0.008
BAZ2A	0.03369	0.018	0.02956	0.014	0.01845	0.008	0.02184	0.01
BAZ2B	0.05805	0.007	0.05321	0.006	0.01371	0.002	0.013	0.001
BBIP1	0.16827	0	0.11462	0	0.06544	0	0.06017	0
BBOF1	0.01154	0.01	0.00806	0.005	0.00222	0.001	0.00189	0.001
BBOX1	0.01799	0.002	0.02983	0.001	0.01713	0.001	0.01282	0
BBS1	0.01362	0	0.00657	0	0.00193	0	0.00259	0
BBS10	0.03573	0.004	0.02434	0.003	0.00692	0.001	0.00681	0.001
BBS12	0.00818	0.003	0.00654	0.004	0.00053	0	0.00077	0
BBS2	0.05224	0	0.0515	0	0.02341	0	0.02979	0
BBS4	0.14034	0	0.12464	0	0.02862	0	0.02496	0
BBS5	0.05176	0.003	0.03576	0.002	0.00712	0	0.0057	0
BBS7	0.04262	0	0.03525	0	0.00702	0	0.00633	0
BBS9	0.01076	0.001	0.00871	0.001	0.00161	0	0.00185	0
BBX	0.03537	0.013	0.04411	0.009	0.01442	0.002	0.01321	0.002
BCAN	0.00106	0	0.00067	0	9e-05	0	0.00026	0
BCAP29	0.18429	0	0.15016	0	0.05887	0	0.05843	0
BCAP31	0.37093	0.009	0.37696	0.009	0.15907	0.004	0.18271	0.005
BCAR1	0.08827	0.004	0.09625	0.005	0.07082	0.004	0.0804	0.004
BCAR3	0.07422	0.009	0.16092	0.022	0.11004	0.016	0.09957	0.016
BCAS1	0	0	0	0	0	0	0	0
BCAS2	0.43444	0	0.4926	0	0.52839	0	0.49327	0
BCAS3	0.02512	0.002	0.02376	0.003	0.01146	0.001	0.01227	0.001
BCAT1	0.01258	0.002	0.01574	0.001	0.01462	0.002	0.00641	0.001
BCCIP	0.20432	0.018	0.32964	0.021	0.17376	0.008	0.16373	0.01
BCDIN3D	0.00641	0.008	0.00395	0.005	0.00494	0.007	0.0049	0.007
BCHE	1.10528	0.087	0.53708	0.058	0.20006	0.017	0.17924	0.018
BCKDHA	0.13766	0.005	0.11627	0.004	0.04685	0.002	0.04822	0.002
BCKDHB	0.08965	0	0.18408	0	0.03949	0	0.03699	0
BCL10	0.058	0	0.02889	0	0.00452	0	0.00353	0
BCL11A	0.02042	0.007	0.01681	0.007	0.00273	0.001	0.00354	0.001
BCL11B	0.00079	0	0.00065	0	0.0007	0	8e-05	0
BCL2	0.03557	0	0.03873	0	0.00684	0	0.00594	0
BCL2A1	0.0013	0.001	0.00018	0	0	0	0	0
BCL2L1	0.09935	0.019	0.08656	0.017	0.02715	0.005	0.02115	0.004
BCL2L10	0.35614	0.259	0.42279	0.322	0.18412	0.134	0.15782	0.121
BCL2L11	0.03817	0.015	0.02497	0.008	0.00343	0.001	0.00394	0
BCL2L13	0.49557	0.416	0.62299	0.376	0.24567	0.098	0.24743	0.112
BCL2L14	0.00029	0	9e-05	0	0	0	0	0
BCL2L15	0.00206	0	0.00105	0	0	0	0	0
BCL6	0.0928	0.002	0.05854	0.004	0.00422	0	0.0035	0
BCL7A	0.07612	0.025	0.05641	0.02	0.04745	0.015	0.05269	0.014
BCL7B	0.06548	0.009	0.06121	0.008	0.02078	0.003	0.02511	0.002
BCL9	0.03858	0.008	0.02522	0.005	0.00953	0.002	0.00747	0.002
BCL9L	0.02425	0.004	0.02186	0.003	0.00366	0	0.00417	0.001
BCLAF1	0.15603	0.026	0.13952	0.026	0.02937	0.006	0.02826	0.005
BCO1	0.00051	0	0.00017	0	0.00033	0	0.00012	0
BCO2	0.12854	0.002	0.15622	0.005	0.03601	0.001	0.03676	0
BCOR	0.06794	0.003	0.04876	0.001	0.02114	0	0.02155	0
BCORL1	0.00826	0.001	0.00734	0.001	0.00212	0	0.00255	0.001
BCR	0.02393	0.002	0.03533	0.002	0.00595	0.001	0.00808	0.001
BCS1L	0.04042	0.003	0.03179	0.002	0.01127	0.001	0.01022	0.001
BDH1A	0.11533	0.003	0.13385	0.004	0.04344	0.001	0.0455	0.001
BDH1B	0.04491	0.003	0.05082	0.006	0.01056	0.002	0.01012	0.001
BDH2	0.03979	0.002	0.03102	0.001	0.01037	0	0.00791	0.001
BDKRB1	0.00029	0	0	0	0	0	0	0
BDKRB2	0.00011	0	7e-05	0	0	0	0	0
BDNF	0.00156	0	0.00127	0	0	0	0	0
BDP1	0.01733	0.003	0.01951	0.001	0.00943	0.001	0.00975	0
BEAN1	0.26083	0.049	0.10396	0.018	0.03973	0.011	0.04555	0.016
BECN1	0.1174	0.012	0.12957	0.02	0.09	0.016	0.08373	0.015
BEGAIN	0.03528	0.003	0.01196	0.001	0.00284	0	0.00157	0
BEND2	0.00994	0.002	0.00931	0.003	0.00112	0	0.00138	0
BEND3	0.04033	0.001	0.03628	0.003	0.00828	0	0.00689	0.001
BEND4	0.01597	0.002	0.0424	0.012	0.02554	0.007	0.02186	0.006
BEND6	0.01479	0.005	0.01217	0.004	0.0053	0.002	0.00535	0.002
BEND7	0.07976	0	0.06656	0	0.02776	0	0.0251	0
BEST1	0.03536	0.035	0.01429	0.014	0.01277	0.013	0.00975	0.01
BEST2	0.00647	0.001	0.00468	0	0.0006	0	0.00043	0
BEST3	3e-05	0	0.00133	0	0.00098	0	0.00205	0
BEST4	0.00044	0	0.00034	0	0.00025	0	0	0
BET1	0.06764	0.004	0.05436	0.003	0.01264	0.001	0.01363	0.001
BET1L	0.09474	0	0.09163	0	0.04966	0	0.04759	0
BF1	0.01661	0.005	0.0076	0.002	0.00171	0.001	0.00238	0.001
BF2	0.03177	0.001	0.01299	0	0.00461	0	0.00405	0
BFAR	0.04652	0.005	0.04138	0.005	0.00951	0.001	0.00995	0.001
BFSP1	0.48465	0.176	0.65371	0.238	28.1869	10.263	28.1376	10.26
BFSP2	0.58594	0.012	1.225	0.022	33.9812	0.666	33.7009	0.661
BG2	0.00651	0.003	0.00446	0.003	0.00193	0.001	0.00159	0.001
BG8	0.05149	0.001	0.02862	0.001	0.00828	0	0.00848	0
BGLAP	0.01987	0	0.01886	0	0.01775	0	0.02445	0
BG-like antigen 1	0.00964	0.002	0.00812	0.002	0.0025	0.001	0.00224	0.001
BGN	0.00087	0	0.0002	0	0.00032	0	0	0
BHLHA15	0.00178	0.001	0.00095	0	0.00138	0	0.00164	0
BHLHA9	0.00025	0	0.00013	0	0	0	0	0
BHLHE22	0.00186	0	0.00152	0	0	0	0.0002	0
BHLHE23	0.00018	0	0.00017	0	0	0	3e-05	0
BHLHE40	0.07186	0	0.03149	0	0.01446	0	0.01456	0
BHLHE41	0.0147	0.009	0.00592	0.002	0.00251	0.001	0.00541	0.001
BHMT2	0.00113	0	0.00262	0	0.0073	0	0.00924	0
BICC1	0.01787	0.007	0.01144	0.005	0.00167	0.001	0.00186	0.001
BICD1	0.03824	0.007	0.06631	0.009	0.03316	0.002	0.02795	0.002
BICD2	0.08568	0.017	0.04678	0.006	0.01237	0.001	0.01168	0.001
BICDL1	0.00125	0	0.00084	0	0.00295	0	0.00228	0
BID	0.09758	0.021	0.06951	0.024	0.01626	0.008	0.01275	0.008
BIK	0.04576	0.014	0.08972	0.045	0.01336	0.003	0.01133	0.002
BIN1	0.0904	0.004	0.06455	0.001	0.33783	0.007	0.31014	0.008
BIN2	0.00049	0	0.00016	0	0.00073	0	0	0
BIN3	0.08923	0.035	0.08583	0.036	0.06392	0.027	0.06575	0.026
BIRC3	0.09372	0.013	0.09623	0.011	0.28753	0.04	0.2592	0.037
BIRC5	0.11772	0.01	0.0425	0.003	0.00184	0	0.00219	0
BIRC6	0.03325	0.003	0.03047	0.002	0.03446	0.002	0.03398	0.002
BIRC7	0.00292	0.001	0.00158	0	0.1316	0.042	0.13336	0.043
BIRC8	0.02885	0.003	0.02318	0.001	0.00607	0.001	0.00629	0.001
BIVM	0.15971	0.001	0.17209	0.002	0.04552	0	0.03642	0.001
BKJ	0.00043	0	0	0	0	0	0.00022	0
BLA	0.00392	0.001	0	0	0	0	0.00124	0
BLB1	0.00312	0	0.00224	0	0	0	0.00095	0
BLB2	0.00523	0	0.0055	0	0.00053	0	0.00077	0
BLB3	0.00337	0.001	0.00292	0.001	0.0008	0	0.00044	0
BLCAP	0.45872	0.139	0.35032	0.101	0.19603	0.057	0.18454	0.05
BLEC1	0.00032	0	0	0	0.00028	0	0	0
BLEC2	0.0014	0	0	0	0.00055	0	0	0
BLEC3	0.00543	0.001	0.0028	0.001	0.00176	0	0.00134	0
BLK	0.00049	0	0.00047	0	0	0	5e-05	0
BLM	0.04253	0.023	0.01856	0.01	0.00298	0.001	0.00354	0.002
BLMH	0.28542	0.029	0.34175	0.035	0.15121	0.016	0.14764	0.015
BLOC1S1	0.23258	0	0.14459	0	0.15912	0	0.16539	0
BLOC1S2	0.10443	0.054	0.10165	0.052	0.0299	0.014	0.02764	0.015
BLOC1S3	0.14543	0	0.16541	0	0.18838	0	0.22757	0
BLOC1S4	0.11014	0	0.09843	0	0.02933	0	0.03696	0
BLOC1S5	0.11741	0	0.10796	0	0.05502	0	0.05331	0
BLOC1S6	0.10273	0.012	0.08596	0.01	0.03999	0.005	0.03691	0.005
BLVRA	0.00173	0	0.00243	0	0	0	0	0
BLZF1	0.04244	0.005	0.04752	0.006	0.05025	0.006	0.0552	0.007
BMERB1	0.0766	0.048	0.09067	0.057	0.00909	0.006	0.01186	0.007
BMF	0.02925	0.008	0.05006	0.013	0.00358	0.001	0.00474	0.001
BMI1	0.09925	0.05	0.10799	0.047	0.04608	0.031	0.04398	0.029
BMP10	0.0002	0	0.00023	0	0	0	8e-05	0
BMP15	0.00074	0	0	0	0.00014	0	0	0
BMP2	0.00171	0	0.00093	0	0.00981	0.004	0.00824	0.003
BMP2K	0.10897	0.001	0.22355	0.004	0.03791	0	0.03944	0
BMP3	0.01093	0	0.00099	0	0.00108	0	0.0002	0
BMP4	0.02582	0	0.00124	0	0.00431	0	0.00385	0
BMP5	0.00494	0.001	0.00297	0	0	0	0.00035	0
BMP6	0.07463	0.089	0.046	0.057	0.00421	0.006	0.0049	0.005
BMP7	0.08374	0.008	0.03375	0.002	0.01029	0.001	0.01044	0.001
BMP8A	0.00074	0.001	0.00071	0	0.00022	0	0.00031	0
BMPER	0.00733	0.002	0.12505	0.036	0.20724	0.055	0.21328	0.061
BMPR1A	0.04276	0.009	0.0463	0.001	0.01157	0	0.01268	0
BMPR1B	0.00301	0	0.00872	0	0.00026	0	0.0008	0
BMPR2	0.03864	0.015	0.03792	0.015	0.02321	0.01	0.02296	0.01
BMS1	0.07687	0	0.0784	0.001	0.01691	0	0.01485	0
BMT2	0.05122	0.012	0.05751	0.008	0.08644	0.013	0.06815	0.015
BMX	0.00179	0.001	0.0005	0	0	0	0	0
BNC1	0.00015	0	0.00013	0	0.00011	0	9e-05	0
BNC2	0.0169	0.003	0.00828	0.001	0.00069	0	0.00057	0
BNIP1	0.03346	0.001	0.02434	0.001	0.02311	0.001	0.02185	0.001
BNIP2	0.06435	0.009	0.04531	0.008	0.01872	0.004	0.01812	0.004
BNIP3	0.16878	0.005	0.13771	0.005	0.30363	0.01	0.31555	0.011
BNIP3L	1.22718	0.256	0.92067	0.1	1.07169	0.094	0.90116	0.104
BOC	0.14284	0.008	0.04313	0.002	0.00336	0	0.00381	0
BOD1	0.15944	0.054	0.11752	0.042	0.18666	0.052	0.18103	0.045
BOD1L1	0.02401	0.01	0.0171	0.012	0.01309	0.005	0.01318	0.007
BOK	0.00531	0	0.00332	0.001	0.00136	0	0.00179	0
BOLA3	0.2101	0	0.1708	0	0.11708	0	0.12557	0
BOLL	0.00037	0	0.00152	0	5e-05	0	0.00067	0
BOP1	0.09696	0.046	0.11292	0.05	0.06439	0.036	0.05714	0.022
BORA	0.02349	0.002	0.00599	0	0.00093	0	0.00057	0
BORCS5	0.08216	0.009	0.05362	0.004	0.01355	0.001	0.01604	0.001
BORCS6	0.07251	0.031	0.06763	0.033	0.08971	0.037	0.07409	0.028
BORCS7	0.08887	0.005	0.08401	0.007	0.03584	0.002	0.02817	0.002
BORCS8	0.07	0.004	0.07514	0.005	0.04734	0.003	0.04458	0.003
BPGM	0.06324	0.006	0.05615	0.005	0.44355	0.041	0.46342	0.043
BPHL	0.01932	0.012	0.02042	0.011	0.00899	0.007	0.00942	0.006
BPIFB2	0.00093	0	0.00034	0	0	0	2e-05	0
BPIFB3	0.00177	0.001	0.00098	0	0.0018	0.001	0.00126	0.001
BPIFB4	9e-05	0	0	0	0	0	0	0
BPIFB6	0.00034	0	7e-05	0	0.00035	0	3e-05	0
BPIFCB	0	0	0	0	0	0	0	0
BPIL3	0.00038	0	0	0	0	0	0	0
BPNT1	0.0519	0.003	0.05093	0.002	0.01246	0.004	0.01403	0.003
BPTF	0.05035	0.021	0.04694	0.01	0.01456	0.004	0.01257	0.003
BRAF	0.01806	0.005	0.01649	0.004	0.00766	0	0.00727	0
BRAP	0.0473	0.004	0.05669	0.003	0.06392	0.002	0.06488	0.001
BRAT1	0.02938	0.001	0.03141	0.001	0.01206	0	0.01008	0
BRCA1	0.04358	0.003	0.01245	0.001	0.0008	0	0.00095	0
BRCA2	0.02785	0.002	0.00584	0	0.00061	0	0.00074	0
BRCC3	0.08114	0.001	0.08473	0.001	0.04491	0.001	0.04108	0
BRD1	0.05737	0.005	0.0603	0.006	0.01884	0.001	0.0166	0.001
BRD2	0.32489	0.009	0.26764	0.011	0.14359	0.004	0.15647	0.007
BRD3	0.04406	0.003	0.03911	0.004	0.01652	0.002	0.01442	0.002
BRD4	0.14304	0.011	0.12251	0.014	0.16424	0.02	0.15806	0.019
BRD7	0.2443	0	0.21256	0	0.12836	0	0.14052	0
BRD8	0.09243	0.01	0.06133	0.007	0.01947	0.002	0.01695	0.002
BRD9	0.03475	0.014	0.027	0.013	0.01306	0.007	0.01126	0.007
BRDT	0	0	0	0	0	0	0.00026	0
BRE	0.1698	0.078	0.19351	0.081	0.07695	0.03	0.06656	0.027
BRF1	0.02365	0.001	0.02935	0.002	0.01905	0.002	0.0153	0.001
BRF2	0.01096	0	0.009	0	0.00426	0	0.0049	0
BRI3	0.26134	0.047	0.21555	0.038	0.08415	0.015	0.11228	0.02
BRI3BP	0.14553	0.023	0.10372	0.011	0.01957	0.003	0.01755	0.002
BRICD5	0.0206	0.008	0.01411	0.008	0.0175	0.007	0.01129	0.006
BRINP1	0.00391	0	0.00294	0	0.02439	0.001	0.01489	0
BRINP2	0.03638	0.012	0.00278	0.001	0.00106	0	0.00035	0
BRINP3	0.00177	0	0.0003	0	0	0	0.00012	0
BRIP1	0.01895	0.015	0.01553	0.016	0.00556	0.006	0.00542	0.006
BRIX1	0.12706	0.028	0.1208	0.028	0.06531	0.015	0.05223	0.012
BRK1	0.56912	0	0.58205	0	0.66747	0	0.81711	0
BRMS1L	0.07709	0.001	0.0651	0.001	0.03016	0	0.02312	0
BROX	0.06516	0.01	0.06777	0.004	0.02486	0.001	0.02655	0.002
BRPF1	0.02925	0.002	0.02905	0.003	0.01282	0.001	0.01474	0.001
BRPF3	0.07632	0.006	0.05585	0.005	0.02384	0.002	0.02254	0.002
BRS3	0.00012	0	0	0	0	0	0	0
BRSK1	0.00518	0	0.002	0	0.00058	0	0.00025	0
BRWD3	0.02214	0.008	0.01736	0.006	0.00998	0.003	0.00906	0.003
BSDC1	0.0507	0.001	0.06649	0.002	0.0497	0.001	0.04881	0.001
BSG	2.40911	0.229	2.60031	0.201	1.38759	0.105	1.70097	0.128
BSN	0.00517	0.001	0.00774	0.001	0.00043	0	0.00058	0
BSND	0.00021	0	0	0	0	0	0	0
BSPRY	0.01869	0.002	0.00931	0.002	0.00175	0	0.00162	0
BST1	0.00473	0.001	0.00169	0.001	0.00099	0.001	0.00019	0
BSX	0	0	0.00046	0	0	0	0	0
BTAF1	0.05775	0.007	0.05754	0.002	0.08796	0.003	0.10526	0.002
BTBD1	0.16664	0	0.16573	0	0.16122	0	0.1761	0
BTBD10	0.04726	0.003	0.05397	0.005	0.13141	0.017	0.14311	0.018
BTBD11	0.02657	0.005	0.01866	0.004	0.00849	0.002	0.00826	0.002
BTBD17	0.00641	0	0.00188	0	0.00594	0	0.00408	0
BTBD18	0.00389	0	0.00435	0	0.00178	0	0.00069	0
BTBD19	0.00536	0	0.00581	0.001	0.00149	0	0.00199	0
BTBD2	0.16118	0.018	0.1327	0.017	0.08162	0.01	0.08749	0.011
BTBD3	0.0574	0.007	0.0377	0.005	0.12095	0.016	0.12281	0.017
BTBD6	0.1689	0.018	0.0708	0.004	0.01291	0.001	0.0107	0
BTBD7	0.06447	0.012	0.06466	0.006	0.01671	0.001	0.01735	0.002
BTBD8	0.01122	0	0.06071	0.006	0.03613	0.002	0.031	0.002
BTBD9	0.04062	0.004	0.06143	0.006	0.03329	0.004	0.03333	0.003
BTC	0.00739	0.003	0.0017	0.001	0.00052	0	0.00025	0
BTD	0.05645	0.001	0.06366	0.001	0.02529	0.001	0.02837	0.001
BTF3	1.83835	0.031	1.03842	0.034	0.54496	0.014	0.50008	0.014
BTF3L4	0.24677	0	0.25988	0	0.08272	0	0.07699	0
BTG1	0.47826	0.084	0.68127	0.101	0.15493	0.026	0.15921	0.025
BTG1L	0.06615	0.003	0.12315	0.003	0.01303	0.001	0.0169	0.001
BTG2	0.0308	0	0.04613	0	0.0039	0	0.00367	0
BTG4	0.00028	0	0	0	0	0	0	0
BTK	0.00227	0	0.00342	0	0.00061	0	0.00074	0
BTLA	0	0	0	0	0	0	0	0
BTN1	0.04051	0.001	0.02744	0.001	0.01203	0	0.01165	0
BTN1A1	0.00077	0	0.00061	0	0.00072	0	0.00022	0
BTN3A2	0.00014	0	0	0	0.00048	0	0	0
BTN3A3	0.00021	0	0	0	0.0004	0	0	0
BTN3A3L1	0.01975	0.003	0.01351	0.003	0.00592	0.001	0.00264	0
BTN3A3L2	0.02675	0	0.02306	0	0.00677	0	0.00561	0
BTRC	0.06113	0.007	0.06014	0.006	0.0431	0.004	0.04855	0.005
BUB1	0.09456	0	0.0321	0	0.00231	0	0.00295	0
BUB1B	0.10412	0	0.03377	0	0.00299	0	0.00327	0
BUB3	0.29368	0.011	0.23236	0.01	0.04732	0.002	0.04517	0.002
BUD13	0.09363	0.008	0.08284	0.006	0.03169	0.005	0.03152	0.005
BUD31	0.50502	0.055	0.54102	0.06	0.29424	0.034	0.2767	0.031
BVES	0.01033	0.002	0.00442	0.001	0.00122	0	0.00156	0
BYSL	0.07378	0.022	0.08317	0.026	0.04104	0.012	0.04417	0.013
BZFP1	0.01376	0	0.01447	0.001	0.00448	0	0.00578	0
BZFP2	0.01508	0.002	0.0123	0.002	0.00443	0	0.00501	0
BZW1	0.85446	0.039	0.89113	0.043	0.55856	0.042	0.49492	0.027
BZW2	0.29012	0.018	0.36532	0.026	0.11855	0.007	0.1088	0.008
C10orf10	0.00859	0	0.02134	0	0.19086	0.004	0.19157	0.004
C10orf128	0.00052	0	0.00023	0	0	0	0	0
C10orf2	0.05868	0.001	0.04676	0.001	0.01993	0	0.02037	0
C10orf67	0.00213	0.001	0.00161	0.001	0.00319	0.001	0.00232	0
C11H16orf70	0.07048	0	0.03984	0	0.01344	0	0.01264	0
C11H16ORF87	0.03637	0.014	0.02268	0.009	0.01317	0.005	0.01545	0.006
C11H19orf12	0.12043	0.014	0.09241	0.01	0.05116	0.007	0.04763	0.006
C11orf24	0.08278	0.004	0.03645	0.002	0.00855	0	0.0064	0
C11ORF52	0.2227	0	0.22893	0	0.02117	0	0.024	0
C11orf63	0.00435	0	0.00423	0	0.00417	0	0.00498	0
C11orf88	0	0	0	0	0	0	0	0
C11orf91	0	0	0	0	0	0	0	0
C11orf97	0.00088	0	0.00031	0	0	0	0	0
C12H3orf14	0.01894	0.003	0.014	0.001	0.00378	0	0.00278	0
C12H3orf18	0.0893	0.025	0.09294	0.019	0.06386	0.012	0.05382	0.011
C12H3ORF67	0.0122	0.001	0.00743	0.001	0.00143	0	0.00094	0
C12orf74	0.00027	0	0.00016	0	0	0	7e-05	0
C12orf75	0.01987	0.009	0.00602	0.002	0.00096	0.001	0.0003	0
C13H5orf15	0.43623	0.025	0.25062	0.014	0.10883	0.006	0.10378	0.006
C13H5orf24	0.13709	0.03	0.1275	0.037	0.06124	0.026	0.05616	0.02
C14H16ORF52	0.00887	0.007	0.00626	0.005	0.00248	0.001	0.0021	0.001
C14H16orf62	0.12553	0.003	0.13718	0.003	0.09372	0.002	0.08822	0.002
C14H16ORF89	0.00022	0	0	0	0	0	0	0
C14H16orf91	0.03132	0	0.01822	0	0.00615	0	0.00726	0
C14H7orf26	0.05608	0	0.04893	0	0.02375	0	0.02468	0
C14H7orf50	0.05284	0.014	0.04103	0.01	0.05162	0.012	0.05207	0.012
C14H7ORF62	0.01151	0.005	0.00255	0.002	0.0031	0.002	0.0014	0.001
C14orf132	0.00083	0.001	0.00055	0	0.00279	0.001	0.00156	0.001
C14ORF166B	0.00746	0.001	0.00681	0.001	0.00085	0	0.001	0
C14orf180	0.00015	0	0	0	0	0	7e-05	0
C14orf2	0.77383	0.247	0.7622	0.247	0.43564	0.139	0.37161	0.12
C14ORF39	0.00036	0	2e-05	0	0.0002	0	0.00015	0
C15H12orf43	0.0055	0.002	0.00876	0.003	0.00365	0.001	0.00534	0.001
C15H12orf49	0.13122	0	0.11724	0	0.07308	0	0.06662	0
C15H12ORF65	0.09384	0.018	0.08465	0.005	0.06266	0.01	0.074	0.014
C15orf39	0.00127	0	0	0	0.00011	0	0.0001	0
C15ORF40	0.11216	0.021	0.09534	0.017	0.04474	0.008	0.04348	0.008
C15orf61	0.07795	0	0.04851	0	0.10659	0	0.08884	0
C16orf71	0.00594	0.002	0.00561	0.001	0.00391	0.002	0.00461	0.003
C16orf72	0.21182	0.022	0.25004	0.02	0.10287	0.012	0.09819	0.01
C16orf96	0.01011	0.01	0.00786	0.008	0.00859	0.01	0.00945	0.01
C17H9orf16	0.11122	0	0.12985	0	0.07661	0	0.07326	0
C17H9orf78	0.08478	0.007	0.08591	0.008	0.04496	0.004	0.03967	0.004
C17ORF80	0.06394	0.01	0.04923	0.007	0.02414	0.003	0.02569	0.003
C18H17orf58	0.00249	0	0.00184	0	0.00075	0	0.00032	0
C18H17ORF67	0.00023	0	0	0	0.00052	0	0	0
C18H17orf75	0.05858	0.003	0.04449	0.002	0.01511	0	0.01255	0
C18orf63	0.00013	0	9e-05	0	0	0	0	0
C19H17ORF64	0	0	0	0	0	0	0	0
C19H17orf78	0.00052	0	0	0	0.00019	0	0.00074	0
C19orf24	0.01503	0.001	0.01067	0.001	0.00221	0	0.00529	0
C19orf25	0.01633	0	0.0316	0	0.02358	0	0.0279	0
C19orf35	0.00201	0	0.00012	0	0.00011	0	0	0
C19orf43	0.02833	0.01	0.02255	0.009	0.02026	0.008	0.0183	0.007
C19orf45	0.00018	0	0.00075	0	0	0	0	0
C19orf60	0.01299	0.004	0.00947	0.003	0.00149	0	0.00344	0.001
C19orf70	0.0652	0.007	0.04855	0.006	0.05503	0.006	0.05332	0.006
C19orf71	0	0	0	0	0	0	0	0
C1D	0.05484	0.019	0.03957	0.012	0.04933	0.014	0.04918	0.015
C1GALT1	0.13686	0.027	0.16205	0.02	0.07857	0.012	0.07569	0.01
C1GALT1C1	0.11933	0.004	0.04585	0.001	0.01931	0.001	0.01934	0.001
C1H11ORF54	0.04641	0.004	0.04219	0.002	0.01313	0.001	0.01197	0
C1H11ORF70	0.00319	0.001	0.00486	0.002	0.00133	0	0.00084	0
C1H11ORF87	0.00511	0.002	0.01396	0	0.01759	0.002	0.02204	0.004
C1H12orf29	0.04825	0.006	0.05839	0.006	0.02466	0.003	0.02655	0.004
C1H12ORF4	0.05684	0.005	0.06546	0.007	0.03116	0.003	0.02021	0.002
C1H12ORF45	0.17144	0.015	0.15002	0.013	0.08097	0.007	0.0751	0.006
C1H12orf50	0.0485	0.003	0.04634	0.001	0.0049	0	0.00539	0
C1H12ORF57	0.39764	0.072	0.42806	0.072	0.51873	0.087	0.54795	0.095
C1H12ORF66	0.62777	0.175	0.57663	0.273	0.1691	0.057	0.16204	0.078
C1H12ORF73	0.07387	0	0.05536	0	0.05538	0	0.04502	0
C1H21ORF59	0.11452	0	0.13079	0	0.04903	0	0.04948	0
C1H21ORF62	0	0	0.00023	0	0	0	5e-05	0
C1H21ORF91	3.88015	0.081	2.49965	0.056	0.54036	0.012	0.47995	0.011
C1H22orf23	0.00122	0	0.00211	0.001	0.00081	0	0.00089	0
C1H2ORF40	0.84472	0.037	0.278	0.012	0.02148	0.001	0.01251	0.001
C1H2ORF49	0.03752	0.001	0.02865	0.001	0.0123	0	0.01264	0.001
C1H3ORF30	0.00043	0	0.00076	0	0.00305	0	0.00295	0
C1H3ORF38	0.04446	0.003	0.04229	0.004	0.02652	0.001	0.02646	0.002
C1HXORF36	0.00014	0	0.00052	0	0	0	0.00016	0
C1HXORF59	0.00084	0	0.00017	0	0.00017	0	9e-05	0
C1orf145	0.00442	0	0.00765	0	0.00306	0	0.003	0
C1orf158	0	0	0	0	0.00029	0	0	0
C1orf167	0.01033	0.01	0.00992	0.008	0.00217	0.002	0.00291	0.002
C1orf186	0	0	0	0	0	0	0	0
C1orf210	0.00039	0	0.00047	0	0.00059	0	0.0004	0
C1orf226	0.05919	0	0.01252	0	0.00212	0	0.00262	0
C1orf228	0.00426	0	0.00319	0	0.00301	0	0.00255	0
C1orf53	0.02286	0.011	0.02003	0.009	0.00711	0.004	0.00695	0.003
C1QA	0.003	0	0.00244	0	0	0	0	0
C1QB	0.00188	0	0.00347	0	0.00048	0	0	0
C1QBP	0.70518	0.224	0.75493	0.243	0.25635	0.084	0.27574	0.09
C1QC	0.00344	0	0.00138	0	0	0	0.00017	0
C1QL1	0.00395	0.003	0.00423	0.003	0.01188	0.01	0.00542	0.004
C1QL2	0.00083	0	0.00052	0	0	0	6e-05	0
C1QL3	0.00235	0.001	0.00069	0.001	0.00052	0	0.00041	0
C1QL4	0.00052	0	0.00024	0	0.00037	0	0.00027	0
C1QTNF1	0.00689	0	0.00546	0	0.00074	0	0.00035	0
C1QTNF2	0.00087	0	0.00087	0	0	0	0.00011	0
C1QTNF3	0	0	0.00022	0	0	0	0.00013	0
C1QTNF4	0.08891	0.007	0.00567	0	0.00138	0	0.00025	0
C1QTNF5	0.00357	0.002	0.00305	0	0.00137	0.001	0.00158	0.001
C1QTNF6	0.72355	0.013	0.22207	0.004	0.01432	0	0.01416	0
C1QTNF7	0.04959	0.005	0.05622	0.006	0.00154	0	0.00293	0
C1QTNF8	0.00036	0	0.00066	0	0	0	0.00025	0
C1QTNF9B	0.00021	0	0	0	0	0	0	0
C1R	0.0479	0.004	0.03866	0.002	0.00245	0	0.00195	0
C1S	0.00115	0	0.0006	0	9e-05	0	0.00011	0
C2	0.01184	0	0.01068	0	0.00177	0	0.00378	0
C20H20ORF112	0.02533	0.006	0.02778	0.007	0.01035	0.003	0.01085	0.003
C20H20ORF195	0.00033	0	0.00015	0	0.00041	0	0.00252	0
C20H20orf204	0	0	0.00087	0	0	0	0	0
C20H20ORF24	0.15649	0.029	0.16021	0.021	0.07056	0.01	0.06863	0.006
C20H20ORF85	0.00497	0.002	0.00332	0.001	0.00092	0	0.00232	0.001
C20H20orf96	0.01259	0	0.0225	0.001	0.01448	0.001	0.01256	0.001
C20orf173	0.02468	0.003	0.06441	0.01	0.05551	0.007	0.04933	0.007
C20orf27	0.02689	0.02	0.02772	0.02	0.01356	0.01	0.01824	0.014
C21H1orf159	0.01037	0.001	0.00655	0.001	0.00097	0	0.00137	0
C21H1orf174	0.09682	0	0.11315	0	0.21893	0	0.25311	0
C21H1orf50	0.04791	0.001	0.04548	0.001	0.02313	0.001	0.0296	0.001
C21orf140	0	0	0	0	0	0	0	0
C22H2ORF42	0.02964	0.005	0.02827	0.001	0.01844	0	0.01754	0.001
C22H8ORF4	0.01728	0.002	0.01265	0.001	0.0013	0	0.00296	0
C22orf39	0.0409	0	0.02688	0	0.01149	0	0.01084	0
C23H1ORF109	0.02159	0.009	0.01751	0.003	0.00977	0.001	0.00564	0.002
C23H1orf216	0.02569	0.002	0.04132	0.004	0.04097	0.004	0.04245	0.005
C23H1ORF94	8e-05	0	0	0	0	0	0	0
C24H11orf1	0.00424	0.001	0.00327	0.001	0.00026	0	0.00252	0
C24H11orf34	0.00068	0	0.00017	0	0	0	0.00096	0
C24H11orf57	0.04267	0	0.03974	0	0.01864	0	0.02259	0
C25H1ORF43	0.12993	0.003	0.1357	0.003	0.23679	0.005	0.24918	0.006
C26H1orf106	0.00093	0	0.00088	0	0.00021	0	0.0002	0
C26H1orf116	0	0	0.00051	0	0.00026	0	0	0
C26H1orf74	0.01231	0	0.00532	0	0.00575	0	0.00462	0
C26H6orf106	0.11309	0	0.10723	0	0.06232	0	0.0599	0
C26H6ORF125	0.23525	0.09	0.16685	0.063	0.07567	0.029	0.07314	0.028
C26H6ORF222	0.00053	0	0.0005	0	0.00077	0	8e-05	0
C26H6orf89	0.05886	0.006	0.05751	0.006	0.02243	0.002	0.02295	0.002
C28H19ORF44	0.02754	0.001	0.03242	0.001	0.00432	0.001	0.00557	0.001
C2CD2	0.06165	0.013	0.08385	0.009	0.16749	0.026	0.19183	0.027
C2CD2L	0.02587	0.011	0.02312	0.01	0.01234	0.006	0.01437	0.007
C2CD3	0.01533	0.005	0.0119	0.002	0.00269	0.001	0.00272	0.001
C2CD4A	0.01259	0.003	0.05398	0.011	0.0101	0.002	0.00956	0.002
C2CD4C	0.0018	0.001	0.00091	0	0.00071	0	0.00022	0
C2CD5	0.03125	0.014	0.03107	0.014	0.00786	0.003	0.00718	0.003
C2H18ORF21	0.04674	0.008	0.04299	0.011	0.01852	0.005	0.01818	0.004
C2H18ORF8	0.09277	0.01	0.08512	0.008	0.55061	0.126	0.80103	0.184
C2H1orf35	0.03899	0.002	0.03852	0.002	0.01671	0.001	0.01258	0.001
C2H5ORF22	0.02824	0.004	0.02461	0.003	0.0092	0.001	0.01009	0
C2H6orf52	0.13699	0.006	0.13105	0.006	0.06362	0.003	0.05388	0.002
C2H6ORF62	0.20899	0.016	0.18455	0.015	0.06787	0.005	0.07453	0.007
C2H7orf25	0.03077	0.002	0.02284	0.001	0.03259	0.002	0.03083	0.002
C2H7orf31	0.00051	0	0.0013	0	0	0	0	0
C2H7ORF57	0.00059	0	0	0	0.00025	0	0.00049	0
C2H8ORF22	0.00107	0	0.00044	0	0.00949	0	0.00894	0
C2H8ORF34	0.00111	0	0.00044	0	0.00193	0	0.00122	0
C2H8ORF37	0.01256	0.006	0.00757	0.004	0.01795	0.003	0.01784	0.003
C2H8ORF46	0.00161	0	0.00112	0	0.00101	0	0.00134	0
C2H8ORF76	0.06159	0.027	0.05029	0.023	0.02228	0.01	0.02404	0.011
C2H8ORF84	0.02024	0	0.00978	0	0.00546	0	0.00251	0
C2H9ORF30	0.03089	0.005	0.0568	0.018	0.02221	0.005	0.02176	0.006
C2orf50	0.0001	0	0.00036	0	0	0	9e-05	0
C2orf71	0.00023	0	4e-05	0	4e-05	0	0	0
C2orf72	0.00344	0	0.00177	0	0.00013	0	0.00027	0
C2orf88	0.00531	0.001	0.00248	0	0.06236	0.01	0.06845	0.007
C3	0.01606	0.013	0.01549	0.012	0.02137	0.017	0.01987	0.016
C30H19orf53	0.145	0	0.0789	0	0.05669	0	0.06187	0
C31H17orf49	0.04407	0.02	0.03579	0.013	0.04243	0.016	0.0378	0.015
C33H11orf95	0.05091	0	0.03815	0	0.02249	0	0.01654	0
C33H12orf10	0.055	0.006	0.04849	0.005	0.02716	0.003	0.02558	0.003
C3AR1L	0.00224	0	0.00167	0	0.00013	0	0.00041	0
C3H1ORF100	0.00106	0	0.00027	0	0	0	3e-05	0
C3H1ORF115	0.01014	0	0.00546	0	0.00058	0	0.0004	0
C3H1ORF131	0.08209	0.02	0.09778	0.018	0.0848	0.017	0.05963	0.007
C3H1ORF198	0.13277	0.035	0.18805	0.038	0.01518	0.003	0.0156	0.003
C3H2ORF3	0.02872	0.008	0.02116	0.006	0.00562	0.001	0.0089	0.001
C3H2ORF70	0.00047	0	0	0	0.00046	0	0	0
C3H6orf120	0.07716	0.007	0.05805	0.005	0.01814	0.002	0.01625	0.001
C3H6ORF203	0.12095	0	0.13965	0	0.11277	0	0.1155	0
C3H8ORF80	0.00043	0	0.00038	0	0.00017	0	0	0
C3orf33	0.04867	0.002	0.03819	0.001	0.01241	0.001	0.00913	0
C3orf70	0.00395	0	0.00196	0	0.00092	0	0.0001	0
C4	0.01139	0.001	0.01251	0.001	0.00366	0	0.00228	0
C4A	0.00055	0	0.00016	0	4e-05	0	0.00024	0
C4BPG	0.06073	0.002	0.09166	0.012	0.02196	0.002	0.02679	0.004
C4BPM	0.0707	0.049	0.05177	0.027	0.01171	0.006	0.01072	0.005
C4BPS	0.00127	0	0.00019	0	0.00018	0	0.00041	0
C4H20ORF194	0.06123	0.016	0.04672	0.011	0.00808	0.002	0.00862	0.002
C4H2orf81	0.00247	0	0.00215	0	0	0	0.00053	0
C4H4orf17	0.00048	0	0.00103	0	0.00043	0	0.00049	0
C4H4ORF32	0.09061	0.001	0.11264	0.015	0.02745	0.011	0.01459	0.002
C4H4orf33	0.04207	0.003	0.04246	0.004	0.00365	0	0.00369	0
C4H4ORF45	0.00055	0	0.0006	0	0.00027	0	0	0
C4H4ORF46	0.10022	0.052	0.07679	0.035	0.00949	0.002	0.01274	0.005
C4H4ORF47	0.00079	0	0	0	0	0	0	0
C4H4ORF50	0.00057	0	0.00014	0	0.00019	0	8e-05	0
C4H4orf54	0.00034	0	0.00073	0.001	0.00029	0	0.00019	0
C4HCXorf57	0.02273	0.005	0.02671	0.004	0.00677	0.002	0.00607	0.002
C4HXorf56	0.13387	0.006	0.13486	0.006	0.07131	0.003	0.08286	0.003
C4ORF19	0.00016	0	0.00034	0	0	0	0	0
C4orf48	0.21219	0.032	0.08424	0.011	0.025	0.003	0.02771	0.004
C5	0.00371	0	0.00204	0	0.00019	0	0.00036	0
C5AR1	0.00021	0	0.00039	0	0	0	0	0
C5H11orf16	0.00398	0.001	0.00098	0	0.00153	0	0.00201	0
C5H11orf49	0.02705	0.016	0.03205	0.017	0.02822	0.009	0.03059	0.007
C5H11orf58	0.33707	0.093	0.32844	0.087	0.16742	0.049	0.18334	0.057
C5H11orf74	0.04727	0.012	0.06993	0.019	0.03187	0.009	0.02388	0.007
C5H11ORF9	0.15969	0.033	0.0696	0.008	0.00412	0.002	0.00488	0
C5H11ORF96	0.00336	0	0.00174	0	0.00034	0	0.00043	0
C5H14ORF105	0	0	0	0	0	0	0	0
C5H14orf159	0.02451	0.001	0.0224	0.001	0.00739	0	0.00941	0
C5H14orf166	0.64126	0.064	0.78017	0.078	0.49331	0.051	0.51304	0.054
C5H14ORF169	0.0836	0	0.08196	0	0.03101	0	0.03141	0
C5H14orf37	0.03679	0.009	0.04002	0.009	0.01502	0.003	0.01556	0.002
C5H14orf4	0.26224	0.026	0.20728	0.001	0.03032	0	0.02602	0.001
C5H14orf79	0.00124	0	0.00041	0	0	0	0	0
C5H15orf41	0.03565	0.002	0.04001	0.005	0.02627	0.002	0.02749	0.004
C5H15orf52	0.00923	0.008	0.01155	0.01	0.0425	0.039	0.03745	0.036
C5H15orf57	0.07508	0.01	0.05734	0.008	0.0363	0.005	0.03737	0.005
C5H15ORF62	0.00069	0	0.002	0	0.00032	0	0.00019	0
C5orf49	0.00019	0	0.00071	0	0.00027	0	0.0001	0
C6	0.00013	0	0.00011	0	0	0	0	0
C6H10orf107	0.00068	0	0.00022	0	0	0	0	0
C6H10orf11	0.0006	0	0.00028	0	0.00034	0	0.00024	0
C6H10orf53	0.00061	0	0.00061	0	0	0	0	0
C6H10orf54	0.00534	0	0.00469	0	0.00017	0	0.00064	0
C6H10ORF71	0.00061	0	0.00057	0	0.00966	0	0.00612	0
C6H10ORF88	0.19648	0.015	0.17832	0.015	0.08155	0.006	0.0808	0.007
C6H10ORF90	0.00279	0.001	0.00236	0.001	0.00021	0	0.00019	0
C6orf132	0.00077	0	0.00155	0	0.00024	0	6e-05	0
C6orf58	8e-05	0	0	0	0	0	0	0
C7	7e-05	0	0	0	0	0	0	0
C7H21orf58	0.00158	0	0.00026	0	0	0	0	0
C7H2ORF47	0.2284	0.035	0.21004	0.031	0.16012	0.025	0.14794	0.022
C7H2ORF69	0.10553	0	0.13291	0	0.04434	0	0.05226	0
C7H2ORF76	0.04013	0.015	0.03838	0.015	0.01979	0.011	0.02982	0.019
C7orf49	0.01975	0	0.01743	0	0.00658	0	0.00781	0
C7orf72	0	0	0.00023	0	0	0	0	0
C7orf73	0.62661	0	0.68396	0	0.28309	0	0.28553	0
C8A	0.00028	0	0	0	0	0	0	0
C8B	0.00085	0	0.00024	0	0	0	0.00014	0
C8G	0.05191	0.012	0.04648	0.01	0.03278	0.007	0.02663	0.006
C8H14ORF80	0.00726	0.004	0.00484	0.003	0.00204	0.001	0.00319	0.002
C8H1ORF111	0.02128	0	0.00569	0	0.0005	0	0.00024	0
C8H1ORF112	0.02565	0.002	0.01986	0.002	0.00803	0.003	0.00797	0.004
C8H1orf123	0.09189	0.029	0.09768	0.03	0.05289	0.017	0.05232	0.017
C8H1ORF146	0.001	0	0.00026	0	0.0006	0	0.00133	0
C8H1orf168	0.00011	0	0	0	0	0	0	0
C8H1ORF21	0.11669	0.014	0.11142	0.013	0.09966	0.012	0.0856	0.01
C8H1orf27	0.04338	0.006	0.02155	0.002	0.00883	0	0.00667	0
C8H1orf52	0.05103	0.016	0.0386	0.006	0.01121	0.002	0.01404	0.002
C8orf59	0.03002	0.015	0.02714	0.013	0.0113	0.003	0.00773	0.003
C8orf88	0.00191	0	0.00085	0	0	0	0	0
C9H21orf2	0.90848	0.162	0.94153	0.154	0.42513	0.043	0.45101	0.041
C9H2orf54	0.01716	0.004	0.01758	0.005	0.00043	0	0.00075	0
C9H2ORF82	0.01554	0.012	0.01072	0.007	0.00375	0.003	0.00443	0.003
C9H3orf58	0.03253	0.004	0.01014	0.003	0.00465	0	0.00225	0
C9H3orf80	0	0	0	0	0	0	0.00013	0
C9orf116	0.04255	0	0.02183	0	0.00845	0	0.0059	0
C9orf142	0.03064	0.01	0.02334	0.006	0.0049	0.002	0.0051	0.002
C9ORF152	0.00153	0	9e-05	0	0.00069	0	0.00033	0
C9ORF58	0.02366	0.002	0.00794	0	0.00021	0	0.0007	0
C9orf69	0.07897	0.005	0.07739	0.006	0.04003	0.003	0.04366	0.003
C9orf84	0.00019	0	0.00026	0	0.00152	0.001	0.00045	0
C9orf85	0.06986	0.009	0.06101	0.008	0.01924	0.002	0.02545	0.003
CA10	0.05277	0.011	0.01303	0	0.18448	0.012	0.18357	0.016
CA12	0	0	0	0	0	0	8e-05	0
CA13	0.03347	0.005	0.00646	0	0.00164	0	0.00157	0
CA14	0.0003	0	0.00051	0	0	0	0.00016	0
CA15L	0	0	0.00018	0	0.00018	0	0	0
CA2	4.99446	0.279	2.98253	0.052	0.59551	0.014	0.51755	0.009
CA3A	0.00311	0.001	0.00088	0	0.0001	0	0.00013	0
CA3B	0.01301	0	0.00537	0	0.00037	0	0.00019	0
CA4	0	0	0	0	0	0	0	0
CA5A	0.05447	0.014	0.05791	0.008	0.01804	0.002	0.01448	0.002
CA6	0.02186	0	0.01416	0	0.00079	0	0.0007	0
CA7	0.00037	0	0.00057	0	0	0	3e-05	0
CA8	0.01084	0.003	0.00234	0.001	0.00076	0	0.00019	0
CA9	4.81269	1.054	2.70727	0.59	0.49675	0.108	0.44011	0.096
CAAP1	0.03071	0.006	0.0352	0.001	0.0072	0.001	0.00733	0
CAB39	0.2021	0.048	0.28197	0.069	0.19653	0.048	0.1766	0.043
CAB39L	0.04803	0.008	0.13289	0.022	0.00402	0	0.00715	0.001
CABIN1	0.10797	0.025	0.11854	0.034	0.04447	0.006	0.04528	0.007
CABLES1	0.05876	0.017	0.10288	0.034	0.01203	0.004	0.01414	0.005
CABLES2	0.01552	0.003	0.01835	0.003	0.00544	0.001	0.00455	0
CABP1	0.00888	0.003	0.00371	0.001	0.00066	0	0.00019	0
CABP2	0.04184	0.009	0.03172	0.007	0.01418	0.003	0.01102	0.002
CABP4	0.00321	0.002	0.00143	0.001	0.00125	0.001	0.00065	0.001
CABP7	0.01807	0.004	0.0548	0.019	0.00643	0.002	0.00649	0.002
CABYR	0.01833	0	0.01306	0	0.0153	0	0.01213	0
CACFD1	0.05642	0.035	0.04078	0.026	0.01733	0.009	0.01872	0.009
CACHD1	0.08921	0.013	0.05035	0.005	0.01309	0.001	0.01285	0.001
CACNA1B	0.00106	0	0.01004	0.001	0.002	0	0.00184	0
CACNA1C	0.00049	0	0.00113	0	0.00015	0	8e-05	0
CACNA1D	0.0118	0.001	0.00243	0	0.00028	0	0.0005	0
CACNA1E	0.00065	0	6e-05	0	9e-05	0	1e-05	0
CACNA1G	0.01231	0	0.00329	0	0.0016	0	0.00121	0
CACNA1H	0.00086	0	0.00057	0	0.00053	0	0.00018	0
CACNA1I	0.00152	0	0.00139	0	0.00049	0	0.00025	0
CACNA1S	0.00083	0	0.00185	0	0.00142	0.001	0.00154	0
CACNA2D1	0.01456	0.004	0.01648	0.003	0.02122	0.002	0.01969	0.002
CACNA2D2	0.08971	0.004	0.10713	0.012	0.02685	0.003	0.02842	0.003
CACNA2D3	0.00918	0.002	0.01095	0.002	0.00137	0	0.0009	0
CACNA2D4	0.00815	0.013	0.00614	0.009	0.00494	0.005	0.0051	0.005
CACNB1	0.02449	0.007	0.02267	0.007	0.01123	0.004	0.01203	0.005
CACNB2	0.00174	0.001	0.00418	0.001	0.00088	0	0.00155	0
CACNB4	0.02238	0.005	0.04993	0.01	0.01615	0.003	0.01293	0.003
CACNG1	0.00673	0	0.0156	0	0.001	0	0.00183	0
CACNG2	0.0019	0.001	0.00149	0	0.00027	0	0.0003	0
CACNG3	0.02825	0	0.00263	0	0.00056	0	0	0
CACNG4	0.00866	0.001	0.00826	0.001	0.01854	0.002	0.01352	0.002
CACNG5	0.37348	0.003	0.07221	0.001	0.0192	0	0.01866	0
CACNG7	0.0003	0	0.00058	0	0.00025	0	0.00038	0
CACTIN	0.12716	0.004	0.10216	0.004	0.04235	0.002	0.051	0.002
CACUL1	0.04102	0.003	0.03824	0	0.01377	0	0.01137	0
CACYBP	0.12823	0.008	0.15332	0.01	0.14895	0.017	0.14571	0.017
CAD	0.20001	0.004	0.26603	0.006	0.04399	0.001	0.04912	0.001
CADM1	0.39942	0.053	0.36878	0.037	0.09581	0.007	0.09055	0.005
CADM2	0.00303	0	0.00285	0.001	0.00021	0	0.00075	0
CADM3	1.75641	0.103	2.66989	0.224	0.82854	0.067	0.85411	0.08
CADNL	0.00281	0.002	0.00173	0.001	0.00022	0	8e-05	0
CADPS	0.00682	0.001	0.00563	0	0.00525	0	0.0051	0
CADPS2	0.0397	0.003	0.0165	0.001	0.00461	0	0.00531	0
CALB1	0.01118	0.001	0.00168	0	0.00017	0	0.00063	0
CALB2	0.0018	0	0.00045	0	0.00732	0	0.00821	0
CALCA	0.00346	0.003	0.0038	0.002	0.00652	0.005	0.00531	0.005
CALCOCO2	0.101	0.003	0.09907	0.003	0.07802	0.003	0.06773	0.002
CALCR	0.0001	0	0.00088	0	0.00018	0	0.00024	0
CALCRL	0.01172	0.001	0.00501	0	0.00485	0.001	0.00392	0
CALD1	1.14906	0.037	0.57333	0.059	0.676	0.11	0.52833	0.049
CALHM1	0.0006	0	0.00061	0.001	0.00015	0	0.00026	0
CALHM2	0.00311	0	0.00136	0	0.00027	0	0.00082	0
CALHM3	0.00092	0	0.00047	0	0	0	0.00015	0
CALM1	0.68009	0.024	0.95609	0.044	1.34178	0.058	1.4831	0.07
CALM2	2.36052	0.451	1.59532	0.342	0.46348	0.118	0.38971	0.084
CALML3	0.00077	0	0	0	0	0	0.00026	0
CALML4	0.06557	0	0.11569	0	0.01477	0	0.01754	0
CALN1	0.0003	0	0.0006	0	0.00033	0	0.00021	0
CALR	3.8872	0.113	2.90136	0.088	0.60603	0.018	0.65967	0.02
CALR3	0.0024	0	0.00028	0	0	0	0.00025	0
CAMK1	0.10305	0.01	0.14675	0.015	0.02537	0.002	0.03112	0.003
CAMK1D	0.26673	0.082	0.04231	0.015	0.00474	0.002	0.0025	0.001
CAMK1G	0.04015	0.013	0.14611	0.053	0.05414	0.02	0.01929	0.007
CAMK2A	0.00083	0	0.00031	0	0.00017	0	2e-05	0
CAMK2B	0.07466	0.017	0.06018	0.015	0.0227	0.005	0.02416	0.006
CAMK2D	0.01438	0.002	0.01251	0.002	0.00135	0	0.00133	0
CAMK2G	0.07998	0.009	0.09068	0.006	0.04519	0.002	0.03213	0.001
CAMK2N1	0.0055	0.002	0.00221	0	0.00056	0.001	0.0002	0
CAMK2N2	0.01056	0.003	0.013	0.002	0.01252	0.002	0.0113	0.002
CAMK4	0.01117	0.004	0.02026	0.008	0.00735	0.003	0.0057	0.002
CAMK4L	0.00176	0.001	0.00147	0.001	0.00054	0	0.00084	0
CAMKK1	0.00486	0	0.00733	0.001	0.00069	0	0.00051	0
CAMKK2	0.03498	0.004	0.04171	0.002	0.00512	0	0.00662	0
CAMKMT	0.04163	0.001	0.03575	0.004	0.01269	0.002	0.00684	0.001
CAMKV	0.00171	0	0.00291	0.001	0.00315	0	0.00274	0
CAMLG	0.09521	0	0.09479	0.001	0.04198	0.001	0.03581	0
CAMSAP1	0.07156	0.003	0.09003	0.003	0.13853	0.004	0.13079	0.004
CAMSAP2	0.04523	0.008	0.04088	0.005	0.01413	0.002	0.01371	0.002
CAMTA1	0.03488	0.068	0.02669	0.055	0.02735	0.064	0.02595	0.063
CAND1	0.19051	0.012	0.22278	0.016	0.23898	0.018	0.2303	0.019
CAND2	0.02392	0.002	0.01786	0	0.00827	0	0.00937	0
CANT1	0.04047	0.002	0.04007	0.002	0.02109	0.001	0.02287	0.001
CANX	0.82281	0.022	0.60999	0.035	0.35735	0.013	0.34882	0.02
CAP1	0.42588	0.003	0.37179	0.012	0.31834	0.014	0.26133	0.011
CAP2	0.03437	0.016	0.04818	0.022	0.11407	0.082	0.09351	0.067
CAPG	0.02234	0	0.01441	0	0.01228	0.002	0.00794	0.001
CAPN1	0.0593	0.003	0.04903	0.004	0.00732	0	0.00748	0
CAPN10	0.02764	0.001	0.0295	0.005	0.03243	0.005	0.02711	0.004
CAPN11	0.10407	0	0.16893	0.001	0.04345	0	0.0412	0
CAPN13	0	0	0	0	0	0	0	0
CAPN14	4e-05	0	1e-05	0	5e-05	0	2e-05	0
CAPN15	0.02257	0.001	0.01973	0.001	0.00487	0	0.00508	0
CAPN2	0.07675	0.004	0.02098	0.001	0.00245	0	0.00243	0
CAPN3	0.00834	0.007	0.00488	0.004	0.00122	0.001	0.00206	0.002
CAPN5	0.12639	0.037	0.15823	0.028	0.02613	0.005	0.02336	0.003
CAPN6	0.00394	0.002	0.00249	0.001	0.00125	0.001	0.00079	0
CAPN7	0.02878	0.007	0.0244	0.006	0.01451	0.003	0.01276	0.003
CAPN8	5e-05	0	0	0	8e-05	0	0	0
CAPN9	0.00053	0	0.00228	0.001	0.00015	0	0.00026	0
CAPNS2	0.0115	0	0.01288	0	0.00824	0	0.00784	0
CAPRIN1	0.76877	0.094	1.0404	0.161	1.26824	0.251	1.21811	0.25
CAPRIN2	0.08508	0.004	0.20818	0.006	0.80458	0.019	0.7223	0.018
CAPS2	0.00056	0	0.00051	0	0	0	0	0
CAPSL	5e-05	0	0.0006	0	2e-05	0	0	0
CAPZA1	0.48889	0.346	0.40072	0.284	0.39079	0.276	0.36225	0.256
CAPZA2	0.19748	0	0.17206	0	0.06252	0	0.06353	0
CAPZA3	0	0	0	0	0	0	0	0
CAPZB	0.69145	0.058	0.52997	0.058	0.49744	0.065	0.49322	0.067
CARD10	0.00042	0	9e-05	0	0.00077	0	0.00041	0
CARD11	0.00012	0	0.00056	0	0.0002	0	0.00017	0
CARD19	0.012	0.002	0.00483	0	0.00027	0	0.00078	0
CARD8	0.01337	0	0.00394	0	0.00044	0	0.00075	0
CARD9	0.01264	0.002	0.01306	0.001	0.00808	0.001	0.00813	0.001
CARF	0.01256	0.007	0.00988	0.005	0.0025	0.001	0.00273	0.002
CARHSP1	0.14317	0.006	0.3533	0.013	2.74763	0.141	2.44377	0.131
CARMIL1	0.09864	0.007	0.09673	0.002	0.01694	0.001	0.01524	0
CARMIL3	0.00661	0	0.00393	0	0.00146	0	0.00152	0
CARNMT1	0.052	0.01	0.04368	0.005	0.01639	0.002	0.01502	0.001
CARNS1	0.00348	0.002	0.00403	0.001	0.00296	0.001	0.00245	0.001
CARS	0.10062	0.023	0.08788	0.011	0.05784	0.015	0.05132	0.012
CARS2	0.07532	0.013	0.08109	0.014	0.03077	0.005	0.03155	0.005
CARTPT	0.00103	0	0.00089	0	0.00128	0	0.00066	0
CASC1	0.00526	0	0.0008	0	0.00046	0	0	0
CASC3	0.10223	0.01	0.09638	0.009	0.06487	0.006	0.06823	0.007
CASC4	0.48411	0.008	0.29629	0.003	0.1439	0.004	0.13584	0.005
CASD1	0.0671	0.016	0.04341	0.01	0.01311	0.003	0.01317	0.002
CASK	0.39796	0.043	0.53686	0.044	0.09923	0.008	0.08688	0.007
CASKIN1	0.01068	0.001	0.01477	0	0.00146	0	0.00156	0
CASKIN2	0.03374	0.004	0.03574	0.003	0.00352	0	0.00338	0
CASP1	0.06633	0.008	0.03419	0.004	0.02227	0.003	0.01567	0.002
CASP10	0.00729	0.004	0.00368	0.004	0.00366	0.001	0.00286	0.001
CASP14	0.00385	0	0.00056	0.001	0.00014	0	9e-05	0
CASP18	0.00267	0	0.00197	0	0.00159	0	0.00098	0
CASP2	0.02816	0.002	0.02413	0	0.0034	0	0.00349	0.001
CASP3	0.17268	0.03	0.15308	0.03	0.02826	0.006	0.02286	0.005
CASP6	0.03029	0.003	0.02239	0.003	0.00377	0.002	0.00289	0.001
CASP7	0.01019	0	0.0021	0	0.12022	0.005	0.10138	0.004
CASP8	0.13391	0.145	0.08246	0.084	0.01571	0.012	0.0111	0.008
CASP8AP2	0.01598	0.001	0.01735	0.001	0.00678	0	0.00533	0
CASP9	0.03484	0	0.0329	0	0.03741	0	0.04247	0
CASQ2	0.00193	0.001	0.00053	0	9e-05	0	0.00016	0
CASR	0.00041	0	0.00026	0	0.00095	0	0.00136	0
CAST	0.09469	0.004	0.09307	0.006	0.31454	0.025	0.28994	0.024
CASZ1	0.07277	0.006	0.13187	0.005	0.01325	0.001	0.01485	0.001
CAT	0.07973	0.001	0.04668	0.004	0.01182	0.001	0.0099	0.001
CATH1	0.00218	0	0.0011	0	0	0	0.00087	0
CATH2	0.00071	0	0.00073	0	0	0	0	0
CATH3	0.03289	0.018	0.01966	0.011	0.0042	0.003	0.00466	0.002
CATHB1	0	0	0	0	0	0	0	0
CATIP	0.00296	0	0.00013	0	0	0	0	0
CATSPER4	0.0763	0.009	0.07593	0.008	0.0296	0.003	0.03078	0.004
CAV1	0.28806	0.001	0.51806	0.033	0.61702	0.041	0.61559	0.053
CAV2	0.08616	0	0.09179	0	0.21368	0	0.20277	0
CAV3	0.00169	0	0.00047	0	0.00176	0	0.00029	0
CBARP	0.01686	0.001	0.01818	0.001	0.02306	0.001	0.02131	0.001
CBFA2T2	0.01471	0.002	0.02101	0.003	0.01315	0.001	0.01417	0.001
CBFA2T3	0.00206	0.001	0.00054	0	3e-05	0	0.00016	0
CBFB	0.10073	0.01	0.10712	0.017	0.06705	0.018	0.05022	0.012
CBL	0.03482	0.001	0.0461	0.002	0.01724	0.001	0.0198	0.002
CBLB	0.03497	0.003	0.02667	0	0.01014	0	0.00875	0.001
CBLL1	0.09602	0.005	0.07196	0.004	0.0262	0.001	0.02122	0.001
CBLN1	0.01129	0.001	0.00769	0.001	0.00198	0	0.0005	0
CBLN2	0.00014	0	0.00016	0	0	0	0	0
CBLN3	0.00018	0	7e-05	0	0	0	0	0
CBR3	0.13479	0.022	0.1612	0.029	0.12764	0.023	0.10542	0.02
CBR4	0.03793	0.01	0.03539	0.012	0.01322	0.004	0.01682	0.006
CBSL	0.09371	0.028	0.05832	0.012	0.00604	0.002	0.00596	0.001
CBWD1	0.04747	0.009	0.05475	0.01	0.03972	0.008	0.04212	0.008
CBX1	0.31623	0.014	0.27359	0.01	0.04625	0.002	0.04549	0.002
CBX3	0.47775	0.042	0.33957	0.034	0.06172	0.01	0.05529	0.007
CBX4	0.07571	0	0.03689	0	0.02379	0	0.0264	0
CBX5	0.2711	0.055	0.18834	0.04	0.03482	0.008	0.02809	0.006
CBX6	0.02007	0.002	0.01111	0.001	0.00341	0	0.00463	0
CBX7	0.00506	0.003	0.00165	0.001	0.00076	0.001	0.00051	0
CBX8	0.01448	0.003	0.00752	0.001	0.00152	0	0.00208	0
CBY1	0.07543	0	0.08811	0	0.05126	0	0.05194	0
CC2D1A	0.0601	0.001	0.0623	0.002	0.0278	0.001	0.02615	0.001
CC2D2A	0.13288	0.001	0.10344	0.004	0.01406	0	0.01398	0
CCAR1	0.1786	0.07	0.15402	0.047	0.03715	0.016	0.034	0.012
CCBE1	0.00027	0	8e-05	0	2e-05	0	0.00069	0
CCDC102A	0.04811	0.01	0.04622	0.011	0.00429	0.001	0.00718	0.001
CCDC102B	9e-05	0	1e-05	0	5e-05	0	0.0001	0
CCDC103	0.01094	0.001	0.00484	0.001	0.0037	0	0.00158	0.001
CCDC107	0.02384	0.009	0.02459	0.01	0.02981	0.012	0.04727	0.018
CCDC110	0.00355	0	0.00096	0	0.0003	0	0.00034	0
CCDC112	0.02474	0.002	0.01902	0.002	0.0098	0.002	0.01077	0.001
CCDC113	0.00129	0.001	0.00131	0	0.00129	0.001	0.0011	0
CCDC117	0.03146	0.008	0.03044	0.006	0.01457	0.002	0.01458	0.002
CCDC12	0.18418	0.086	0.16939	0.079	0.04321	0.02	0.04284	0.019
CCDC120	0.00499	0	0.00723	0	0.002	0	0.00541	0
CCDC122	5e-05	0	0.00152	0	0.00012	0	3e-05	0
CCDC124	0.17146	0.006	0.15649	0.005	0.14889	0.005	0.15026	0.005
CCDC125	0.00716	0.001	0.00818	0.002	0.00092	0	0.00146	0
CCDC126	0.08307	0	0.0479	0	0.01545	0	0.01396	0
CCDC127	0.06051	0.003	0.04819	0.002	0.03299	0.001	0.0304	0.001
CCDC129	0.00022	0	0.0002	0	0	0	0	0
CCDC13	0.0154	0.004	0.01256	0.003	0.02359	0.012	0.02345	0.009
CCDC130	0.04661	0.022	0.04548	0.021	0.0347	0.026	0.02848	0.021
CCDC134	0.1075	0.008	0.09427	0.008	0.03746	0.003	0.03377	0.003
CCDC137	0.02598	0.001	0.01998	0.002	0.00824	0.001	0.00344	0.001
CCDC138	0	0	0.0002	0	0	0	0	0
CCDC14	0.06271	0.001	0.03818	0.001	0.01055	0	0.01022	0
CCDC141	0.00018	0	0.00036	0	0.00077	0	0.00047	0
CCDC142	0.02688	0.016	0.02068	0.008	0.01473	0.01	0.01575	0.009
CCDC146	0.00089	0.001	0.00099	0	0.00018	0	0.00042	0
CCDC148	0.0055	0	0.0056	0.001	0.0034	0	0.00377	0.001
CCDC149	0.02759	0.003	0.03539	0.004	0.00874	0.001	0.0077	0.001
CCDC15	0.05341	0.007	0.03079	0.004	0.00689	0.001	0.00484	0.001
CCDC152	0.54276	0.539	0.86522	0.862	0.06842	0.068	0.07214	0.072
CCDC153	0.00245	0	0.00346	0	0.0006	0	0.0003	0
CCDC157	0.00344	0	0.00193	0	0.00055	0	0.00126	0
CCDC160	0.00024	0	0.0003	0	0.00067	0	0.00145	0
CCDC166	0.00112	0	6e-05	0	5e-05	0	0.00012	0
CCDC167	0.12857	0.074	0.12817	0.078	0.04863	0.028	0.04586	0.028
CCDC169	0.03613	0.018	0.03988	0.018	0.08018	0.039	0.07324	0.036
CCDC17	0.00349	0	0.00307	0	0.00075	0	0.00055	0
CCDC170	0.00111	0	0.00057	0	0.00033	0	2e-05	0
CCDC171	0.01128	0.003	0.01282	0.003	0.00658	0.002	0.00661	0.002
CCDC172	0	0	0	0	0	0	0	0
CCDC173	0.07348	0.019	0.08475	0.024	0.04088	0.019	0.03297	0.015
CCDC173L	0.01279	0	0.00806	0.001	0.00185	0	0.00108	0
CCDC174	0.05772	0.002	0.06083	0.003	0.05529	0.003	0.04689	0.003
CCDC175	0.00286	0	0.00067	0	0.0005	0	0.00067	0
CCDC177	0.00607	0.004	0.01335	0.004	0.00136	0	0.00153	0
CCDC178	0.00157	0.001	0.00103	0	0.00026	0	0.00034	0
CCDC18	0.02069	0	0.01327	0	0.00244	0	0.00243	0
CCDC180	0.0002	0	0.00032	0	6e-05	0	0.00028	0
CCDC181	0.00466	0.002	0.00449	0.001	0.01147	0.001	0.01184	0.002
CCDC183	0.00022	0	0.00064	0	0.00017	0	0.00012	0
CCDC186	0.02686	0.004	0.02522	0.003	0.01402	0.001	0.01621	0.002
CCDC189	0.02194	0.003	0.01328	0.001	0.00402	0.001	0.00596	0.001
CCDC191	0.01645	0.002	0.01358	0.002	0.00787	0.001	0.00816	0.001
CCDC25	0.14737	0.009	0.16473	0.009	0.1239	0.007	0.12509	0.01
CCDC27	0.01136	0.003	0.00847	0.002	0.0599	0.009	0.06743	0.01
CCDC28A	0.03867	0.011	0.03952	0.013	0.0208	0.008	0.02448	0.01
CCDC28B	0.00821	0	0.00587	0	0.00104	0	0.00148	0
CCDC3	5.28421	0.61	0.44851	0.03	0.07534	0.013	0.03796	0.002
CCDC30	0.03024	0.008	0.02509	0.003	0.0074	0.001	0.00705	0.001
CCDC33	0.00644	0	0.00057	0	8e-05	0	0	0
CCDC34	0.03327	0.011	0.02084	0.007	0.00944	0.004	0.0067	0.002
CCDC39	0.01554	0.02	0.00634	0.011	0.00419	0.007	0.00344	0.005
CCDC40	0.00577	0	0.00725	0	0.00383	0	0.00428	0
CCDC42	0	0	0.0001	0	0	0	0	0
CCDC43	0.06179	0	0.04855	0	0.03196	0	0.03142	0
CCDC47	0.25355	0.014	0.27618	0.015	0.04294	0.002	0.0395	0.002
CCDC50	0.02281	0.01	0.03411	0.012	0.0191	0.006	0.01807	0.005
CCDC51	0.02461	0.002	0.0383	0.004	0.01663	0.002	0.01562	0.002
CCDC53	0.07855	0.023	0.06128	0.014	0.062	0.013	0.06127	0.014
CCDC57	0.00647	0.001	0.00629	0.001	0.00803	0.001	0.00898	0.001
CCDC58	0.12572	0.02	0.16996	0.026	0.0784	0.007	0.09016	0.006
CCDC59	0.04423	0.005	0.0539	0.01	0.02921	0.006	0.03111	0.006
CCDC6	0.09319	0	0.09866	0	0.11296	0	0.10589	0
CCDC60	0	0	6e-05	0	0.00036	0	0.00209	0.001
CCDC61	0.04828	0.002	0.0421	0.002	0.01608	0.001	0.02149	0.001
[truncated: 15,452 more rows]
