# Supplementary material for: Patterns of Crystallin Gene Expression in Differentiation State Specific Regions of the Embryonic Chicken Lens
Source: Invest Ophthalmol Vis Sci. 2022 Apr 12;63(4):8. doi: 10.1167/iovs.63.4.8 (PMC9012887; doi:10.1167/iovs.63.4.8)
Supplement: Supplement 13 [file iovs-63-4-8_s013.xlsx]

## Sheet: Sheet1
Table S4. Differential Methylation of genes in Groups 1, 2, and 3
Gene Symbol	Epi_mean	Fib_mean	difference (Fiber - Epi)	context	Regions	Methylated or Demethylated in Fibers relative to Epi
Group 1
CRYAA	0.0301413	0.157634	0.127493	CG	5' UTR, exon	Methylated
CRYAA	0.0730054	0.210316	0.137311	CG	exon, intron	Methylated
CRYAA	0.113322	0.359114	0.245792	CG	exon, 3' UTR, TES	Methylated
CRYBB2	0.247891	0.511683	0.263792	CG	promoter	Methylated
CRYBB2	0.150136	0.291845	0.14171	CG	promoter	Methylated
CRYBB2	0.746243	0.859955	0.113711	CG	intron	Methylated
CRYAB	0.378186	0.614896	0.236709	CG	promoter, 3' UTR	Methylated
CRYAB	0.203197	0.541192	0.337995	CG	promoter	Methylated
CRYAB	0.342101	0.645887	0.303786	CG	promoter, intron	Methylated
CRYAB	0.110155	0.335791	0.225636	CG	exon, 3' UTR, TES	Methylated
CRYBA2	0.213477	0.416797	0.20332	CG	exon, intron, 3' UTR, TES	Methylated
Group 2*
CRYBB1	0.520494	0.136717	-0.383777	CG	intron, exon, 5' UTR, promoter, promoter	Demethylated
CRYBA4	0.520494	0.136717	-0.383777	CG	promoter, intron	Demethylated
CRYGN	0.780515	0.637612	-0.142903	CG	exon	Demethylated
Group 3
CRYBB3	0.247891	0.511683	0.263792	CG	promoter, exon, 3' UTR	Methylated
CRYBA1	0.335736	0.557584	0.221848	CG	intron	Methylated
CRYBA1	0.248726	0.51295	0.264225	CG	exon	Methylated
CRYBA1	0.347451	0.604467	0.257016	CG	intron, intron, exon, 3' UTR	Methylated
*ASL1 and ASL did not show statistically significant differential methylation
