# Supplementary material for: Patterns of Crystallin Gene Expression in Differentiation State Specific Regions of the Embryonic Chicken Lens
Source: Invest Ophthalmol Vis Sci. 2022 Apr 12;63(4):8. doi: 10.1167/iovs.63.4.8 (PMC9012887; doi:10.1167/iovs.63.4.8)
Supplement: Supplement 14 [file iovs-63-4-8_s014.xlsx]

## Sheet: Sheet1
Table S5. Pathways differentially expressed in the EC and EQ regions.
Pathways and Processes more prominent in EC					Pathways and Processes more prominent in EQ
KEGG Human Pathways					KEGG Human Pathways
Term	P-value	Adjusted P-value	Odds Ratio		Term	P-value	Adjusted P-value	Odds Ratio
Protein digestion and absorption	7.86036e-08	2.33453e-05	3.641		Regulation of lipolysis in adipocytes	1.63257e-05	0.00338524	5.70018
ECM-receptor interaction	4.16699e-07	6.18797e-05	3.71032		Axon guidance	3.19573e-05	0.00338524	2.99149
Cell cycle	4.51052e-05	0.00446542	2.57822		Focal adhesion	4.72219e-05	0.00338524	2.81953
Fanconi anemia pathway	0.000244739	0.0181719	3.38889		cAMP signaling pathway	4.94195e-05	0.00338524	2.73516
Calcium signaling pathway	0.000382147	0.0226995	1.87737		Aldosterone synthesis and secretion	6.57465e-05	0.00360291	3.80579
					Rap1 signaling pathway	9.11175e-05	0.00416103	2.68328
BioPlanet Pathways					Growth hormone synthesis	12/119	0.00469408	0
Term	P-value	Adjusted P-value	Odds Ratio		TGF-beta signaling pathway	0.000166032	0.00626602	3.66103
DNA replication	2.00229e-11	2.37872e-08	3.23171		Phospholipase D signaling pathway	0.000185846	0.00626602	2.96664
NCAM1 interactions	2.9147e-10	1.73133e-07	8.07595		Dilated cardiomyopathy	0.000205818	0.00626602	3.57243
M phase pathway	7.07702e-10	2.8025e-07	4.43651		GABAergic synapse	0.000372263	0.00965756	3.55146
Syndecan 1 pathway	5.93918e-09	1.76394e-06	6.79942		Cortisol synthesis and secretion	0.000387712	0.00965756	4.13826
Cell cycle	2.37264e-08	5.63738e-06	2.06904		Human papillomavirus infection	0.000437572	0.00999123	2.12147
Collagen biosynthesis and modifying enzymes	3.47965e-08	6.12052e-06	4.96179		Breast cancer	0.00052207	0.0110036	2.78878
Integrins in angiogenesis	3.73201e-08	6.12052e-06	4.51517		Adrenergic signaling in cardiomyocytes	0.000652556	0.0120669	2.72591
Axon guidance	4.12156e-08	6.12052e-06	2.27479		Pathways in cancer	0.000660599	0.0120669	1.82601
BDNF signaling pathway	1.53418e-07	2.02511e-05	2.37733		Wnt signaling pathway	0.000716398	0.0122683	2.60579
Polo-like kinase 1 (PLK1) pathway	2.40142e-07	2.59353e-05	5.67614		Oxytocin signaling pathway	0.000869105	0.0134391	2.64635
NCAM signaling for neurite out-growth	2.31299e-07	2.59353e-05	4.32692		Mineral absorption	0.000907149	0.0134391	4.01261
Activation of the pre-replicative complex	3.96602e-07	3.92636e-05	7.71583		Cushing syndrome	0.000931907	0.0134391	2.62717
ECM-receptor interaction	5.93876e-07	5.42712e-05	3.74779		Cholinergic synapse	0.00101193	0.0138634	2.96248
FOXM1 transcription factor network	1.16867e-06	9.91702e-05	5.6463		Signaling pathways regulating pluripotency of stem cells	0.00112866	0.0147263	2.67297
Extracellular matrix organization	1.34945e-06	0.000106876	3.43247		ECM-receptor interaction	0.00122573	0.0152659	3.25162
Aurora B signaling	3.12765e-06	0.000232228	5.51156		Nicotine addiction	0.00132609	0.0157977	4.81631
L1CAM interactions	5.73083e-06	0.000400484	3.20284		Calcium signaling pathway	0.00143109	0.0161768	2.19251
Developmental biology	8.38653e-06	0.000524379	1.84322		Hypertrophic cardiomyopathy	0.00147598	0.0161768	3.16897
TGF-beta regulation of extracellular matrix	8.17331e-06	0.000524379	1.7146		Tryptophan metabolism	0.00178301	0.0187902	4.54062
Neuronal system	1.05072e-05	0.000624131	2.047		Alanine	0.019	0.0192613	0
Voltage-gated potassium channels	1.26837e-05	0.000717534	4.72314		Salivary secretion	0.00192849	0.0195706	3.05255
Interaction between L1-type proteins and ankyrins	2.26601e-05	0.00117044	6.45744		cGMP-PKG signaling pathway	0.00203925	0.0197039	2.41686
Tetrasaccharide linker sequence formation in glycosaminoglycan biosynthesis	2.26601e-05	0.00117044	6.45744		Estrogen signaling pathway	0.00208544	0.0197039	2.59376
Unwinding of DNA	2.65725e-05	0.00131534	15.389		Proteoglycans in cancer	0.0029174	0.0261593	2.19664
DNA strand elongation	2.82196e-05	0.001341	5.56292		Neuroactive ligand-receptor interaction	0.00299653	0.0261593	1.88909
Interleukin-4 regulation of apoptosis	3.84268e-05	0.00175581	1.99404		Type II diabetes mellitus	0.0030551	0.0261593	4.07406
Potassium channels	4.62893e-05	0.00203673	2.8264		ErbB signaling pathway	0.00316984	0.0263193	3.03155
E2F-mediated regulation of DNA replication	5.83911e-05	0.002347	5.03256		Carbohydrate digestion and absorption	0.00346081	0.02789	3.972
G2/M checkpoints	5.92676e-05	0.002347	4.25392		Longevity regulating pathway	0.00399904	0.0311996	2.74935
Chondroitin sulfate/dermatan sulfate metabolism	5.58304e-05	0.002347	4.00639		Glycerolipid metabolism	0.00409922	0.0311996	3.42773
Beta-1 integrin cell surface interactions	7.90479e-05	0.00302932	3.30739		Aldosterone-regulated sodium reabsorption	0.0043324	0.0320831	4.38985
Chromosome maintenance	9.10377e-05	0.00337977	2.68269		Gastric cancer	0.00449578	0.0324169	2.36171
Heparan sulfate/heparin glycosaminoglycan (HS-GAG) biosynthesis	0.000108789	0.0039164	5.09684		Ras signaling pathway	0.00487574	0.0333988	2.03531
G1/S-specific transcription	0.000123917	0.0043298	7.8183		Morphine addiction	0.00519052	0.0341101	2.8061
Fanconi anemia pathway	0.00017477	0.00593218	6.09088		Arrhythmogenic right ventricular cardiomyopathy	0.00522855	0.0341101	3.00678
CDK regulation of DNA replication	0.000203054	0.00652111	7.03608		GnRH signaling pathway	0.0060514	0.0385601	2.7382
Kinesins	0.000203099	0.00652111	5.17664		Chemical carcinogenesis	0.0066681	0.0415241	1.96982
Beta-3 integrin cell surface interactions	0.000250735	0.00783876	3.81631
HIF-1 transcriptional activity in hypoxia	0.000263583	0.00792072	3.05822		BioPlanet Pathways
Glycosaminoglycan metabolism	0.000266691	0.00792072	2.46337		Term	P-value	Adjusted P-value	Odds Ratio
Nitric oxide stimulation of guanylate cyclase	0.000287104	0.00831902	4.88878		Alanine	0.0105806	0.0105806	0
Deposition of new CENP-A-containing nucleosomes at the centromere	0.000411876	0.0116502	3.5774		PTM: gamma carboxylation	0.0293502	0.0293502	0
G2 phase pathway	0.000503458	0.0130427	35.1292		Estrogen metabolism	4.75656e-05	0.0472326	12.3843
BRCA1-dependent ubiquitin ligase activity	0.000480999	0.0130427	14.6427
Heparan sulfate/heparin glycosaminoglycan (HS-GAG) degradation	0.000484638	0.0130427	5.86275
Mitotic G1-G1/S phases	0.000505022	0.0130427	2.20732
Heparan sulfate/heparin glycosaminoglycan (HS-GAG) metabolism	0.000553787	0.0139979	3.24479
Amine ligand-binding G-protein coupled receptors	0.000760279	0.0188169	3.52102
BRCA1	2021-06-22	0.0202209	0
G1 to S cell cycle control	0.000972127	0.0235691	2.76378
E2F transcription factor network	0.00109125	0.0259281	2.62782
Transport of inorganic cations/anions and amino acids/oligopeptides	0.00133533	0.0311052	2.35069
Phosphorylation of Emi1	0.00138732	0.0314825	17.5636
Vitamin A and carotenoid metabolism	0.00140452	0.0314825	3.45683
Monoamine transport	0.00161947	0.0356284	3.66536
Amine compound SLC transporters	0.00181594	0.0385239	3.95753
Prolactin regulation of apoptosis	0.00181353	0.0385239	2.13495
Platelet activation	29/205	0.045734	0
O-glycan biosynthesis	0.00236149	0.0492184	3.76886
